# Supplementary material for: A stem cell zoo uncovers intracellular scaling of developmental tempo across mammals
Source: Cell Stem Cell. 2023 Jul 6;30(7):938–949.e7. doi: 10.1016/j.stem.2023.05.014 (PMC10321541; doi:10.1016/j.stem.2023.05.014)
Supplement: Table S4. Gene enrichment analysis in iPSM cells, related to Figure 5 — (Sheet A) List of all genes expressed in the iPSM samples ranked by the Spearman correlation coefficient between their expression levels and the segmentation clock period across species. (Sheet B) Gene ontology terms enriched in genes negatively correlated with the segmentation clock period. The table corresponds to the output of the GSEA software. [file mmc2.xlsx]

## Sheet: Sheet A - Spearman correlation
Gene name	Spearman correlation coefficient
RHPN2	-0.989455
E2F8	-0.989455
HOXC4	-0.989455
SMAD3	-0.989455
UBQLN4	-0.989455
B3GNTL1	-0.989455
DAZAP2	-0.989455
MARK2	-0.97532
CC2D2A	-0.961185
NSF	-0.961185
CACUL1	-0.961185
RRN3	-0.961185
IPP	-0.961185
SMG7	-0.961185
MON2	-0.961185
SUPT16H	-0.961185
NCOA6	-0.961185
USP38	-0.961185
FAM13C	-0.94705
STRN	-0.94705
TBC1D19	-0.94705
KIN	-0.94705
UTP15	-0.94705
ZDHHC21	-0.94705
LRCH3	-0.94705
SEC22B	-0.932915
PIGV	-0.932915
USP42	-0.932915
KIF21A	-0.932915
NAA60	-0.932915
SPRYD4	-0.932915
NCBP1	-0.932915
GNB1	-0.932915
PPIC	-0.932915
PSME3	-0.932915
CCNL1	-0.932915
AQR	-0.932915
SLC25A44	-0.932915
PHAX	-0.932915
CNOT2	-0.932915
RHBDF2	-0.932915
QTRT1	-0.932915
TYRO3	-0.932915
PHF10	-0.932915
FBXL17	-0.932915
BDP1	-0.932915
OPTN	-0.932915
PRDM2	-0.932915
CCNH	-0.932915
LIMCH1	-0.932915
KANSL1	-0.932915
LAMTOR5	-0.932915
MTR	-0.932915
CEPT1	-0.932915
TMEM234	-0.932915
ZMAT3	-0.932915
TLK2	-0.932915
FNIP2	-0.91878
TMEM201	-0.91878
KCNC1	-0.91878
RBBP9	-0.91878
SPIRE1	-0.91878
ST3GAL5	-0.91878
ARID2	-0.91878
PRICKLE1	-0.91878
BLCAP	-0.91878
SAR1B	-0.91878
MTMR3	-0.91878
GPS2	-0.91878
LATS1	-0.91878
CACNB3	-0.91878
EPC2	-0.91878
DGKD	-0.904644
SNX2	-0.904644
RAB2A	-0.904644
ABI1	-0.904644
TRADD	-0.904644
UBE3B	-0.904644
CAB39L	-0.904644
FTSJ3	-0.904644
NUDCD2	-0.904644
MANEA	-0.904644
SMU1	-0.904644
HEATR6	-0.904644
ANGEL2	-0.904644
GNPAT	-0.904644
CEP78	-0.904644
MGA	-0.904644
SBF2	-0.904644
NUP93	-0.904644
MAOA	-0.904644
CYHR1	-0.904644
INTS2	-0.904644
DDX21	-0.904644
SLC10A7	-0.904644
KDM6A	-0.904644
INTS3	-0.904644
GNAI3	-0.904644
RDX	-0.904644
TAF3	-0.904644
CCDC91	-0.904644
RNF39	-0.89915
GRIN2C	-0.896803
TRIM39	-0.89207
IMMP1L	-0.890509
ACP6	-0.890509
FAM118A	-0.890509
CCT2	-0.890509
RBM28	-0.890509
RHOT1	-0.890509
HSCB	-0.890509
NFATC3	-0.890509
EDC4	-0.890509
ARID4A	-0.890509
PRPF3	-0.890509
NCDN	-0.890509
MED6	-0.890509
EIF4ENIF1	-0.890509
MMS22L	-0.890509
CCDC134	-0.876374
PIK3CA	-0.876374
NFX1	-0.876374
NAGA	-0.876374
RAB22A	-0.876374
POLR2M	-0.876374
DDX23	-0.876374
UCHL5	-0.876374
NDUFA6	-0.876374
ATP11B	-0.876374
EIF3B	-0.876374
COG1	-0.876374
AKAP1	-0.876374
GAB1	-0.876374
NECAP1	-0.876374
CUL2	-0.876374
MTHFD2L	-0.876374
ATE1	-0.876374
LARP4B	-0.876374
PTPN9	-0.876374
BCAS3	-0.876374
SLC35F5	-0.876374
RPL28	-0.876374
MSANTD4	-0.876374
SNAPC5	-0.876374
SPRYD3	-0.876374
HARBI1	-0.876374
MACF1	-0.876374
UBAP2	-0.876374
XYLB	-0.876374
HBP1	-0.876374
USP15	-0.876374
MAP4K4	-0.876374
TDRD3	-0.876374
ING1	-0.876374
GTF2E2	-0.876374
TAF4	-0.876374
CEP76	-0.876374
MSANTD2	-0.876374
PRKCE	-0.876374
TNKS	-0.876374
WDR77	-0.876374
REEP1	-0.876374
ASXL1	-0.876374
CNOT9	-0.862239
SDE2	-0.862239
ZMYM6	-0.862239
SMNDC1	-0.862239
DQX1	-0.862239
LARS2	-0.862239
SHROOM4	-0.862239
HSD17B10	-0.862239
IP6K1	-0.862239
DYNC1H1	-0.862239
SLC7A6OS	-0.862239
EFNA1	-0.862239
SLC9B2	-0.862239
PPP4R3B	-0.862239
MDM1	-0.848104
ING3	-0.848104
TSPAN6	-0.848104
PRKAG2	-0.848104
GJB3	-0.848104
CHUK	-0.848104
SP4	-0.848104
TBK1	-0.848104
CDC42SE2	-0.848104
DDX10	-0.848104
NAAA	-0.848104
TBC1D15	-0.848104
PLEKHO1	-0.848104
SMURF2	-0.848104
NGDN	-0.848104
MRLN	-0.848104
RFTN1	-0.848104
RABGGTA	-0.848104
LYAR	-0.848104
DTX2	-0.848104
SETD2	-0.848104
MYH7B	-0.848104
TM2D1	-0.848104
AKT3	-0.848104
KLHL24	-0.848104
BTBD7	-0.848104
CD164	-0.848104
LANCL2	-0.848104
SMAD4	-0.848104
DCLK2	-0.833969
EPHB2	-0.833969
PTK2	-0.833969
PEX11B	-0.833969
HAUS3	-0.833969
SMAP2	-0.833969
LYPLAL1	-0.833969
SETDB2	-0.833969
HEATR3	-0.833969
POC1B	-0.833969
CNOT6	-0.833969
MRM1	-0.833969
FRYL	-0.833969
CRLS1	-0.833969
ATP7A	-0.833969
MARF1	-0.833969
NCOR1	-0.833969
TRAF6	-0.833969
PNPT1	-0.819834
RIC8B	-0.819834
MICU2	-0.819834
CSNK1G1	-0.819834
HMOX1	-0.819834
LAP3	-0.819834
CITED1	-0.819834
YAF2	-0.819834
KANSL2	-0.819834
SPATA5	-0.819834
AFG1L	-0.819834
SLC12A5	-0.819834
UBR3	-0.819834
BRWD1	-0.819834
RNF14	-0.819834
DICER1	-0.819834
CABP1	-0.819834
L2HGDH	-0.819834
KAT2A	-0.819834
PPM1D	-0.819834
RAB8B	-0.819834
TEX264	-0.819834
PRMT7	-0.819834
POP1	-0.819834
ARID1A	-0.819834
MRPS28	-0.819834
GAN	-0.819834
GPD1L	-0.819834
FAM91A1	-0.819834
MAP2K5	-0.819834
CHIC1	-0.819834
CEP68	-0.819834
GOLGA1	-0.819834
EIF2B1	-0.819834
IBTK	-0.819834
SPRED1	-0.819834
ACSL3	-0.819834
KNTC1	-0.819834
EML5	-0.819834
VPS11	-0.819834
FAM3A	-0.819834
MTSS1	-0.819834
ARHGAP35	-0.819834
ABHD2	-0.819834
PBK	-0.819834
IDE	-0.819834
RABIF	-0.819834
IQCC	-0.819834
PAICS	-0.819834
PIGN	-0.819834
CCNJL	-0.819834
UBN2	-0.819834
RORC	-0.807111
MTCP1	-0.805699
PHF21A	-0.805699
LMBRD2	-0.805699
CHAF1B	-0.805699
SLC30A4	-0.805699
PLEKHM1	-0.805699
GLT1D1	-0.805699
ALCAM	-0.805699
PSMG1	-0.805699
PPRC1	-0.805699
NIPBL	-0.805699
UMPS	-0.805699
NF2	-0.805699
POLR1B	-0.805699
UBR4	-0.805699
RRP12	-0.805699
TAB3	-0.805699
CHD1	-0.805699
PIGF	-0.805699
LRGUK	-0.805699
FAM162A	-0.805699
TRMO	-0.805699
MGAT4A	-0.805699
NDUFAF6	-0.805699
TAPT1	-0.805699
BMT2	-0.805699
TECPR2	-0.805699
RALGAPA1	-0.805699
MTTP	-0.805699
MSRA	-0.805699
TSACC	-0.800031
CLIP1	-0.791564
NOC3L	-0.791564
FKTN	-0.791564
KDM1B	-0.791564
XRN1	-0.791564
KLHL21	-0.791564
ATM	-0.791564
PTPN23	-0.791564
SNTB2	-0.791564
OLA1	-0.791564
KANK1	-0.791564
TRMT6	-0.791564
SGTB	-0.791564
SLC25A17	-0.791564
STK4	-0.791564
SUPV3L1	-0.791564
EXD1	-0.791564
GNG3	-0.791564
EXTL3	-0.791564
POLR2H	-0.791564
PPP1R10	-0.791564
PRMT9	-0.791564
APPL1	-0.791564
REV3L	-0.791564
NFKB1	-0.791564
NLK	-0.791564
PSMA5	-0.791564
IRAK1BP1	-0.791564
ZNF445	-0.791564
TRAF4	-0.791564
SAP30	-0.791564
FBXW11	-0.791564
GJB2	-0.791564
PCID2	-0.791564
IVNS1ABP	-0.791564
SCAF8	-0.791564
GABPA	-0.791564
TP53INP1	-0.791564
DST	-0.791564
SLC19A1	-0.791564
NDUFB3	-0.791564
PLA2G2E	-0.791469
CMC4	-0.778792
LMO1	-0.777429
CCNE2	-0.777429
SPIN1	-0.777429
FXR2	-0.777429
KRR1	-0.777429
KLHL32	-0.777429
ERCC3	-0.777429
TIGAR	-0.777429
NAF1	-0.777429
VCPIP1	-0.777429
TWF1	-0.777429
NSD1	-0.777429
CDK13	-0.777429
VPS13B	-0.777429
MOB3C	-0.777429
DNAJC27	-0.777429
TTLL12	-0.777429
ZADH2	-0.777429
VSTM2B	-0.777429
SNX27	-0.777429
MTHFR	-0.777429
PLXNA1	-0.777429
MYF5	-0.776812
CDKL3	-0.764632
SP3	-0.763294
PACS2	-0.763294
RIOX2	-0.763294
FNIP1	-0.763294
TMEM150A	-0.763294
SULF1	-0.763294
MARK1	-0.763294
TNFAIP1	-0.763294
TTC33	-0.763294
ATPAF2	-0.763294
OTUB2	-0.763294
MAPKBP1	-0.763294
AP3B1	-0.763294
TMEM192	-0.763294
ELP4	-0.763294
MYO5A	-0.763294
ZNF654	-0.763294
MRPS12	-0.763294
ARNT	-0.763294
ANKH	-0.763294
DTWD1	-0.763294
IAH1	-0.763294
PIAS2	-0.763294
PSTK	-0.763294
ATP10A	-0.763294
NDUFA9	-0.763294
ATXN7L2	-0.763294
VPS45	-0.763294
NEK9	-0.763294
MAN1A2	-0.763294
RRP15	-0.763294
SMPD1	-0.763294
CEP250	-0.763294
PBRM1	-0.763294
KIF26B	-0.763294
AMPD2	-0.763294
RIOK2	-0.763294
PUS7	-0.763294
TRAF3	-0.763294
POLR3A	-0.763294
KLF10	-0.763294
FKBP4	-0.763294
PPP1R11	-0.763294
ABITRAM	-0.763294
ALKBH1	-0.763294
DNTTIP2	-0.763294
EIF4G3	-0.763294
ZRSR2	-0.763294
TMEM165	-0.763294
TMX1	-0.763294
TNPO2	-0.763294
EVL	-0.763294
ZBTB16	-0.763294
RGS19	-0.763294
PDIK1L	-0.763294
ERO1A	-0.763294
DIS3L2	-0.763294
ASCC1	-0.763294
SETD6	-0.763294
FASTKD3	-0.763294
RFESD	-0.763294
AGAP3	-0.763294
USP24	-0.763294
RNF149	-0.763294
PARD3B	-0.763294
DIP2B	-0.763294
SRFBP1	-0.763294
WDR75	-0.763294
DKC1	-0.763294
TCEANC2	-0.763294
CLCN2	-0.763294
HSD17B12	-0.763294
COPB2	-0.763294
AMIGO1	-0.763294
ADAT2	-0.763294
DCP2	-0.763294
CHST11	-0.763294
SPRED3	-0.763294
DCUN1D4	-0.763294
INO80D	-0.763294
NDUFS2	-0.749159
PFDN1	-0.749159
LBR	-0.749159
ZSCAN25	-0.749159
HAUS2	-0.749159
ZFP1	-0.749159
HPS4	-0.749159
BCKDHB	-0.749159
SMG9	-0.749159
EIF3F	-0.749159
PRCP	-0.749159
KCNIP2	-0.749159
EIF2B2	-0.749159
CASP3	-0.749159
SNIP1	-0.749159
PLEKHM3	-0.749159
RC3H1	-0.749159
GPBP1L1	-0.749159
PUS3	-0.749159
FAM120C	-0.749159
SACM1L	-0.749159
NEURL1	-0.749159
CGNL1	-0.749159
SLC7A7	-0.749159
CYB5R4	-0.749159
FBXL20	-0.749159
NOP16	-0.749159
HMGCLL1	-0.740218
ANGPT4	-0.740218
NUGGC	-0.739333
MAGEE2	-0.736312
CBX5	-0.735024
SUSD6	-0.735024
NAPA	-0.735024
ECE1	-0.735024
TXNDC12	-0.735024
DTYMK	-0.735024
PARP11	-0.735024
HGSNAT	-0.735024
TLE4	-0.735024
TCF7	-0.735024
AHI1	-0.735024
GHR	-0.735024
ZBTB37	-0.735024
CPSF2	-0.735024
USF3	-0.735024
RAP1A	-0.735024
METTL14	-0.735024
PHACTR4	-0.735024
MCRS1	-0.735024
CEP97	-0.735024
SMARCA4	-0.735024
ARL6IP6	-0.735024
TMEM199	-0.735024
EMC4	-0.735024
COPS5	-0.735024
ZSWIM8	-0.735024
TM2D3	-0.735024
SPAST	-0.735024
DPAGT1	-0.735024
POLR1A	-0.735024
INKA1	-0.735024
IPO9	-0.735024
RUFY2	-0.735024
KPNA6	-0.735024
AVPI1	-0.735024
INPP4A	-0.735024
DLAT	-0.735024
EXOSC3	-0.735024
EIF3H	-0.735024
ERCC4	-0.735024
DDX5	-0.735024
CLK4	-0.735024
KLHDC2	-0.735024
EVI5	-0.735024
TMEM106B	-0.735024
SVOP	-0.733832
MYL2	-0.723588
TMEM18	-0.722152
PGPEP1	-0.720889
GRHL3	-0.720889
EPB41L4A	-0.720889
NEMF	-0.720889
KATNA1	-0.720889
ZNF451	-0.720889
SRSF6	-0.720889
PRDM4	-0.720889
PLEKHD1	-0.720889
MTMR4	-0.720889
CAMLG	-0.720889
ITSN2	-0.720889
ZCCHC8	-0.720889
SEC23A	-0.720889
EED	-0.720889
ACAP2	-0.720889
BANP	-0.720889
FAM114A2	-0.720889
DDX59	-0.720889
DNAJC9	-0.720889
ARV1	-0.720889
PLVAP	-0.715072
ZCCHC2	-0.706753
MCPH1	-0.706753
OPHN1	-0.706753
NPHP1	-0.706753
DUS2	-0.706753
OTUD7B	-0.706753
SNRPF	-0.706753
GFM1	-0.706753
DNAJC21	-0.706753
EHMT1	-0.706753
APLF	-0.706753
BMF	-0.706753
RPRD1A	-0.706753
NRAS	-0.706753
PPP5C	-0.706753
ATP6V1B2	-0.706753
GEMIN6	-0.706753
TMEM89	-0.706753
SETD7	-0.706753
NFAT5	-0.706753
MTMR14	-0.706753
MPZL2	-0.706753
SUPT3H	-0.706753
COX18	-0.706753
RBM15	-0.706753
TTF2	-0.706753
ABCF3	-0.706753
PLEKHA2	-0.706753
TMEM242	-0.706753
NPLOC4	-0.706753
GAS2L1	-0.706753
URB1	-0.706753
MAK16	-0.706753
DHX40	-0.706753
PURG	-0.706753
HOXA7	-0.706753
PSMB2	-0.706753
ARHGAP5	-0.706753
SCAMP3	-0.706753
TCF25	-0.706753
TMEM144	-0.706753
PDE12	-0.706753
MRNIP	-0.706753
GRHPR	-0.706753
PABPC4	-0.706753
DYRK1B	-0.706753
MPHOSPH8	-0.706753
SNX13	-0.706753
CBLL1	-0.706753
LACTB	-0.706753
UBQLN2	-0.706753
POLK	-0.706753
ATP6V0A1	-0.706753
ANAPC1	-0.706753
LPCAT3	-0.706753
TMEM138	-0.706753
CHFR	-0.706753
LDB1	-0.706753
SEC62	-0.706753
RBM39	-0.706753
IREB2	-0.706753
CFP	-0.706753
LHFPL6	-0.706753
GTDC1	-0.693832
KRCC1	-0.692618
TCP1	-0.692618
BEND3	-0.692618
EIF1AD	-0.692618
SDCBP2	-0.692618
EBNA1BP2	-0.692618
ACTL6A	-0.692618
PIGO	-0.692618
STAMBPL1	-0.692618
LZIC	-0.692618
CRAMP1	-0.692618
TRAPPC9	-0.692618
MYCBPAP	-0.692618
POP4	-0.692618
AIMP1	-0.692618
YTHDF3	-0.692618
ARF6	-0.692618
INTS12	-0.692618
TRIM24	-0.692618
PRKAA1	-0.692618
FAM98B	-0.692618
FLCN	-0.692618
GPAM	-0.692618
PGR	-0.679673
MYRFL	-0.679673
HOXC9	-0.679673
B4GALNT2	-0.678979
PLSCR3	-0.678483
SPG7	-0.678483
FAM214A	-0.678483
RPF2	-0.678483
MPPED2	-0.678483
PCNX4	-0.678483
FBXO11	-0.678483
GCLC	-0.678483
WRAP53	-0.678483
TRIM26	-0.678483
CRYL1	-0.678483
URI1	-0.678483
RHOU	-0.678483
CNDP2	-0.678483
NCKAP1	-0.678483
HDAC1	-0.678483
FEM1B	-0.678483
SIK3	-0.678483
CLIP4	-0.678483
RPAP2	-0.678483
UTP20	-0.678483
ANKS3	-0.678483
PPP2R1B	-0.678483
LACTB2	-0.678483
NADK	-0.678483
SEC31A	-0.678483
ETV5	-0.678483
PDZD8	-0.678483
SETBP1	-0.678483
SENP5	-0.678483
VASH1	-0.678483
NSUN2	-0.678483
SLMAP	-0.678483
HEG1	-0.678483
ANKRD28	-0.678483
DNAJC13	-0.678483
TRIM63	-0.678483
RANBP17	-0.678483
TTC4	-0.678483
WDR53	-0.678483
TMEM11	-0.678483
PID1	-0.678483
NUP133	-0.678483
FZR1	-0.678483
TNPO1	-0.678483
DIP2C	-0.678483
ELP3	-0.678483
ZDHHC15	-0.678483
CLEC2L	-0.678483
MYO9A	-0.678483
USP3	-0.678483
ARSG	-0.678483
WWTR1	-0.678483
HOXB9	-0.678483
PLEKHA5	-0.678483
DCAF12	-0.678483
CEP104	-0.678483
TRAPPC6B	-0.678483
DCAF1	-0.678483
NIPSNAP3A	-0.678483
RIF1	-0.678483
EIF2S1	-0.678483
HSBP1	-0.678483
FBXO28	-0.678483
EVC2	-0.678483
TTLL1	-0.678483
SPO11	-0.672768
TPK1	-0.665513
USP21	-0.664348
NKTR	-0.664348
PIGX	-0.664348
KIT	-0.664348
BPTF	-0.664348
CPT2	-0.664348
NDUFAF5	-0.664348
CNOT10	-0.664348
RBBP5	-0.664348
SLC30A7	-0.664348
WEE1	-0.664348
CCDC171	-0.664348
TLE3	-0.664348
ALG3	-0.664348
TASOR2	-0.664348
TRNT1	-0.664348
SLC9A8	-0.664348
TMEM168	-0.664348
DOP1B	-0.664348
SMG8	-0.664348
TOP3B	-0.664348
ARHGAP27	-0.664348
GDF11	-0.664348
UPK1A	-0.658433
VSIG8	-0.654808
NKG7	-0.651943
ST6GALNAC2	-0.651353
ZC3H12B	-0.651353
STX4	-0.650213
PPP1R9A	-0.650213
SLC20A2	-0.650213
MGAT5B	-0.650213
PSMA1	-0.650213
GRWD1	-0.650213
DYNC2LI1	-0.650213
MTMR11	-0.650213
SFPQ	-0.650213
KLHL11	-0.650213
TCF12	-0.650213
SLC25A30	-0.650213
DESI1	-0.650213
VAMP4	-0.650213
ETV4	-0.650213
MFSD5	-0.650213
AKAP11	-0.650213
GABPB2	-0.650213
UBR2	-0.650213
GRSF1	-0.650213
CCNK	-0.650213
ADCY6	-0.650213
SAP30L	-0.650213
SPIRE2	-0.650213
DDX20	-0.650213
HIF1AN	-0.650213
PRR14L	-0.650213
HEATR1	-0.650213
HSPA14	-0.650213
PPM1L	-0.650213
NOL9	-0.650213
DDX52	-0.650213
PITPNM2	-0.650213
RASL11A	-0.650213
CAPN7	-0.650213
STAM2	-0.650213
CNKSR3	-0.650213
SENP6	-0.650213
PTCH1	-0.650213
YIPF4	-0.650213
PPIE	-0.650213
ORC6	-0.650213
SPPL3	-0.650213
ANKRD13B	-0.650213
RRP8	-0.650213
TUT4	-0.650213
DIDO1	-0.650213
TTC5	-0.650213
NEDD4	-0.650213
GAS2	-0.650213
SRRD	-0.650213
OTUD6B	-0.650213
ATP6V0D1	-0.650213
RNF10	-0.650213
ANKRD49	-0.650213
INPP5B	-0.650213
HOXC6	-0.650213
DPP8	-0.650213
ADAM9	-0.650213
CPSF7	-0.650213
FOXK2	-0.650213
DDB1	-0.650213
ELOVL6	-0.650213
ZDHHC14	-0.650213
COQ2	-0.650213
DYRK2	-0.650213
UTP3	-0.650213
TMC7	-0.650213
USP48	-0.650213
NPNT	-0.650213
EIF4EBP2	-0.650213
SOGA1	-0.650213
FBXW8	-0.650213
GPSM2	-0.650213
VAPA	-0.650213
MTUS1	-0.650213
TTC13	-0.650213
ZDHHC3	-0.650213
PPP4R1	-0.650213
MAP2K1	-0.650213
GCC2	-0.650213
ITCH	-0.650213
SUPT6H	-0.650213
RNMT	-0.650213
PPHLN1	-0.650213
PPP2R5D	-0.650213
MAB21L3	-0.640573
PARD6A	-0.636078
AMZ2	-0.636078
MEX3A	-0.636078
PPP3CC	-0.636078
POLR3B	-0.636078
MLH3	-0.636078
ZNF652	-0.636078
NUPR1	-0.636078
SCP2	-0.636078
KHK	-0.636078
PRICKLE2	-0.636078
VEGFC	-0.636078
NABP2	-0.636078
XPO5	-0.636078
RARA	-0.636078
B3GALNT2	-0.636078
IMPDH2	-0.636078
TCERG1	-0.636078
FYN	-0.636078
CTSZ	-0.636078
SEC14L1	-0.636078
AK8	-0.636078
TOE1	-0.636078
RUNDC3B	-0.636078
SNAPIN	-0.636078
AAR2	-0.636078
AEBP2	-0.636078
SFR1	-0.636078
ST14	-0.636078
TDRD12	-0.636078
AP1S3	-0.636078
FAM76B	-0.636078
NDUFA4L2	-0.636078
TBCD	-0.636078
ADRB2	-0.626338
ANKRD37	-0.623033
GPR155	-0.621943
USP36	-0.621943
USP47	-0.621943
MAX	-0.621943
SLC26A11	-0.621943
OMA1	-0.621943
PPM1A	-0.621943
ZBTB41	-0.621943
CELF4	-0.621943
ABHD5	-0.621943
NOL10	-0.621943
PPP1R12B	-0.621943
TCIM	-0.621943
UBXN8	-0.621943
STAT5A	-0.621943
TTC27	-0.621943
AXIN1	-0.621943
NVL	-0.621943
SUZ12	-0.621943
PITPNB	-0.621943
PLRG1	-0.621943
TFIP11	-0.621943
RBM26	-0.621943
MCM9	-0.621943
GAS8	-0.621943
CLK3	-0.621943
NBN	-0.621943
HCFC2	-0.621943
CTCF	-0.621943
ZYG11B	-0.621943
HSD11B2	-0.621943
GMEB1	-0.621943
DPY30	-0.621943
ITPRIP	-0.621943
ALG8	-0.621943
TMEM127	-0.621943
BUD31	-0.621943
DDX6	-0.621943
TSTD2	-0.621943
LXN	-0.621943
CCNF	-0.621943
AVL9	-0.621943
PTRH2	-0.621943
RRAD	-0.621943
TOM1L2	-0.621943
PCYOX1L	-0.621943
GAK	-0.621943
MYC	-0.621943
PNKD	-0.621943
SIDT2	-0.621943
LRP10	-0.621943
ITPA	-0.621943
NCAPH2	-0.621943
TSSK4	-0.615953
HGD	-0.612104
WNT10A	-0.612104
KPNB1	-0.607808
SFSWAP	-0.607808
ARAP2	-0.607808
DENND2C	-0.607808
USP6NL	-0.607808
TRIM33	-0.607808
TBC1D20	-0.607808
HOOK1	-0.607808
URB2	-0.607808
EBF4	-0.607808
EIF4EBP1	-0.607808
PCF11	-0.607808
CYP20A1	-0.607808
KCTD20	-0.607808
PTBP2	-0.607808
PAXIP1	-0.607808
NHLRC3	-0.607808
BROX	-0.607808
EPC1	-0.607808
HNRNPAB	-0.607808
CKAP2L	-0.607808
MAGI3	-0.607808
USP45	-0.607808
ALG11	-0.594714
MAGOH	-0.594714
EPN2	-0.593673
FGF8	-0.593673
TINF2	-0.593673
DDIAS	-0.593673
EDEM3	-0.593673
IRX5	-0.593673
HOXB6	-0.593673
TRIM23	-0.593673
FAM98A	-0.593673
SPRTN	-0.593673
AMMECR1	-0.593673
TGIF2	-0.593673
TTBK2	-0.593673
ULK2	-0.593673
EHD1	-0.593673
SUPT4H1	-0.593673
XPNPEP3	-0.593673
CCDC93	-0.593673
PPP2R2A	-0.593673
UQCC	-0.593673
TACC2	-0.593673
AP1AR	-0.593673
AKAP7	-0.593673
GTSE1	-0.593673
FMR1	-0.593673
CLEC16A	-0.593673
FBXO48	-0.593673
SYNJ1	-0.593673
JMY	-0.593673
SCN2B	-0.593673
GTF3C4	-0.593673
LYSMD2	-0.593673
DOC2A	-0.593673
CCDC117	-0.593673
ORC3	-0.593673
CTNNB1	-0.593673
GK5	-0.593673
PSMB10	-0.593673
ATP13A3	-0.593673
METTL6	-0.593673
MCM5	-0.593673
ZFAT	-0.593673
CNKSR2	-0.593673
UBE3D	-0.593673
ABCA5	-0.593673
YPEL3	-0.593673
METAP1D	-0.593673
GMNN	-0.593673
TMEM131	-0.593673
CREB1	-0.593673
HMOX2	-0.593673
CRABP1	-0.593673
AP1B1	-0.593673
MRPL38	-0.593673
KIAA0586	-0.593673
PSEN1	-0.593673
RENBP	-0.593673
PELI3	-0.593673
EYA3	-0.593673
CISD2	-0.593673
OXR1	-0.593673
MIPOL1	-0.593673
ADCY2	-0.593673
AEN	-0.593673
UPF2	-0.593673
CLYBL	-0.593673
TMEM208	-0.593673
TRAPPC13	-0.593673
TBC1D12	-0.593673
TMEM222	-0.593673
SUSD4	-0.593673
LIN7C	-0.593673
MCOLN1	-0.593673
BCL7B	-0.593673
ATF1	-0.593673
HECA	-0.593673
PLCL2	-0.593673
PDS5A	-0.593673
RNF41	-0.593673
ARHGEF12	-0.593673
MFSD2B	-0.593673
PRRC2C	-0.593673
KLC4	-0.593673
CEP120	-0.593673
GOSR1	-0.593673
GNL3	-0.593673
UBTF	-0.593673
RET	-0.593673
TBCK	-0.579538
SYNM	-0.579538
PWWP2A	-0.579538
MBD5	-0.579538
ZFP3	-0.579538
RAI14	-0.579538
NKD1	-0.579538
SUFU	-0.579538
ZNF462	-0.579538
MYCBP2	-0.579538
CAMKK1	-0.579538
IFNAR1	-0.579538
TUBB6	-0.579538
TDP1	-0.579538
USP53	-0.579538
ISOC1	-0.579538
CCDC66	-0.579538
CCNT2	-0.579538
CDKN1A	-0.579538
UACA	-0.579538
PTP4A2	-0.579538
HMBOX1	-0.579538
DIMT1	-0.579538
JMJD6	-0.579538
GPR180	-0.579538
BRF1	-0.579538
TBC1D22A	-0.579538
HDGF	-0.579538
EXOC6	-0.579538
RPP25L	-0.579538
CDS2	-0.579538
LIG3	-0.579538
WNT10B	-0.579538
DNAJC30	-0.579538
TBRG4	-0.579538
GTF2I	-0.579538
PSMB6	-0.579538
MTBP	-0.579538
TIPARP	-0.579538
HUS1	-0.579538
SP2	-0.579538
ZRANB1	-0.579538
DDX27	-0.579538
AP1G1	-0.579538
RNPC3	-0.579538
MPPE1	-0.579538
ZFAND2B	-0.565403
AKIRIN2	-0.565403
SPEF1	-0.565403
ID1	-0.565403
AMBRA1	-0.565403
CFAP57	-0.565403
BIRC6	-0.565403
DARS2	-0.565403
GAR1	-0.565403
INTS7	-0.565403
CEP152	-0.565403
TOR2A	-0.565403
SETDB1	-0.565403
SEC31B	-0.565403
CYB5D1	-0.565403
HECTD1	-0.565403
ARIH1	-0.565403
VPS26C	-0.565403
ATP8A1	-0.565403
NCSTN	-0.565403
CD99L2	-0.565403
ERI2	-0.565403
RSF1	-0.565403
PHLPP2	-0.565403
TPPP3	-0.565403
IPO13	-0.565403
EIF4G1	-0.565403
ZMYM1	-0.565403
ZMYND19	-0.565403
ZC3H4	-0.565403
RRAGB	-0.565403
HOXA3	-0.565403
TPST1	-0.565403
COG6	-0.565403
SNX19	-0.565403
ELAC1	-0.565403
TAPBPL	-0.565403
TBPL1	-0.565403
USP4	-0.565403
PUS10	-0.565403
UBQLN1	-0.565403
LRRFIP2	-0.565403
GTPBP10	-0.565403
AP4S1	-0.565403
HTRA2	-0.565403
DNM1L	-0.565403
BAZ2B	-0.565403
PHYHIP	-0.565403
VPS54	-0.565403
VASH2	-0.565403
CEP57L1	-0.565403
MORC3	-0.565403
ATL3	-0.565403
CCDC43	-0.565403
PQBP1	-0.565403
TNFRSF1A	-0.565403
MRTO4	-0.565403
SYTL4	-0.565403
AGO1	-0.565403
GABRA5	-0.565403
CDC27	-0.565403
LCORL	-0.565403
GALE	-0.565403
MNAT1	-0.565403
NPTX1	-0.559314
LURAP1L	-0.559314
AMFR	-0.551268
RANGAP1	-0.551268
SLC25A37	-0.551268
WWOX	-0.551268
CAMK1G	-0.551268
APC	-0.551268
SMAD6	-0.551268
THADA	-0.551268
MFAP3	-0.551268
PTPN3	-0.551268
ELF2	-0.551268
PLAA	-0.551268
AUNIP	-0.551268
CNOT8	-0.551268
ZNF655	-0.551268
UBR1	-0.551268
GLRB	-0.551268
ARL14EP	-0.551268
USP7	-0.551268
WDR26	-0.551268
DNAJC7	-0.551268
LIMD1	-0.551268
PSMB8	-0.551268
FBXO10	-0.551268
CTF1	-0.551268
ESCO2	-0.551268
PDLIM4	-0.551268
PAFAH1B1	-0.551268
GCLM	-0.551268
NT5DC2	-0.551268
MAP3K10	-0.551268
E2F6	-0.551268
SEC24B	-0.551268
SAMHD1	-0.551268
GABRE	-0.551268
KLHDC1	-0.551268
FAXC	-0.551268
PDK3	-0.551268
FAM210A	-0.551268
SOAT1	-0.551268
IGIP	-0.540929
DLEU7	-0.538074
HDAC10	-0.538074
PDS5B	-0.537133
ARFGEF2	-0.537133
LRP3	-0.537133
MBOAT2	-0.537133
PLCB4	-0.537133
KDM4A	-0.537133
KAT7	-0.537133
DZIP3	-0.537133
DENND4A	-0.537133
MLLT10	-0.537133
ETS2	-0.537133
DEPTOR	-0.537133
REPS1	-0.537133
FGFR1OP2	-0.537133
UBP1	-0.537133
MRPL40	-0.537133
PDE1B	-0.537133
ABCA3	-0.537133
MLST8	-0.537133
KAT14	-0.537133
NEURL2	-0.537133
TTC23	-0.537133
CHD1L	-0.537133
GMEB2	-0.537133
THG1L	-0.537133
TXNIP	-0.537133
OGFRL1	-0.537133
MAP7D2	-0.537133
ATP6V1C1	-0.537133
VRK1	-0.537133
ALDH5A1	-0.537133
ANAPC4	-0.537133
FEM1C	-0.537133
CASP8AP2	-0.537133
ANKRD50	-0.537133
OCIAD1	-0.537133
TMED4	-0.537133
PRPF8	-0.537133
MAP3K4	-0.537133
PEX6	-0.537133
SMAD2	-0.537133
ATP6V1A	-0.537133
HOXB8	-0.537133
TXNL1	-0.537133
ZMYND11	-0.537133
CDC42	-0.537133
SPIDR	-0.537133
HELQ	-0.537133
RCBTB2	-0.537133
PAIP2B	-0.537133
BCL7A	-0.537133
TMEM151B	-0.537133
ANXA4	-0.537133
CTPS2	-0.537133
STXBP4	-0.537133
KREMEN1	-0.537133
TSPAN31	-0.537133
TEX30	-0.537133
LZTR1	-0.537133
NAXE	-0.537133
SPOPL	-0.537133
CALCOCO1	-0.537133
LEPROT	-0.537133
RCOR2	-0.537133
KRAS	-0.537133
FBXO36	-0.537133
DUSP9	-0.537133
PIGA	-0.537133
CNST	-0.537133
ILDR2	-0.537133
DECR2	-0.537133
MYO1A	-0.537133
KCNJ14	-0.537133
BAP1	-0.537133
PRKAR1A	-0.537133
P2RX3	-0.537133
FGF17	-0.537133
MLLT6	-0.537133
HOXB3	-0.537133
VPS26B	-0.537133
THUMPD3	-0.537133
ACOX1	-0.537133
XPO1	-0.537133
JADE3	-0.537133
ZSCAN26	-0.537133
TSPAN14	-0.537133
PPIP5K2	-0.537133
ATP6V0B	-0.537133
CUL4A	-0.537133
CHEK2	-0.537133
GPM6A	-0.537133
NCEH1	-0.537133
CSPP1	-0.537133
PDE10A	-0.537133
CDC14A	-0.537133
HIPK1	-0.537133
PRPF4B	-0.537133
TRIR	-0.537133
GABPB1	-0.537133
SLC16A6	-0.537133
SCYL3	-0.537133
ATP2A2	-0.537133
HGH1	-0.537133
GATAD2B	-0.537133
FN1	-0.537133
TTYH2	-0.537133
MECP2	-0.537133
SNCAIP	-0.537133
PPP1R8	-0.537133
PCGF3	-0.537133
HSPA4	-0.537133
USP19	-0.537133
APTX	-0.537133
ZNF446	-0.537133
PRKAR2A	-0.537133
RPS15	-0.537133
TMEM186	-0.522998
DCK	-0.522998
BRPF1	-0.522998
GPATCH8	-0.522998
HAT1	-0.522998
KRI1	-0.522998
ZCCHC14	-0.522998
FAM76A	-0.522998
AGPS	-0.522998
FBXL4	-0.522998
DBR1	-0.522998
DDX46	-0.522998
PCMTD1	-0.522998
GORAB	-0.522998
MAT2A	-0.522998
RTCA	-0.522998
DYRK1A	-0.522998
DMTN	-0.522998
PLXDC2	-0.522998
WDR33	-0.522998
LRRC8B	-0.522998
GPHN	-0.522998
ARMC8	-0.522998
ZEB1	-0.522998
RPL18A	-0.522998
TOX4	-0.522998
SNX9	-0.522998
UBE4B	-0.522998
BHLHE41	-0.522998
RLIM	-0.522998
SRRM1	-0.522998
N6AMT1	-0.522998
ECI1	-0.522998
FKBP11	-0.522998
KIF24	-0.522998
SAPCD1	-0.517999
EMP1	-0.508863
MRTFB	-0.508863
ASAP1	-0.508863
ACADS	-0.508863
KIF2A	-0.508863
RNF44	-0.508863
MED23	-0.508863
MRPL49	-0.508863
FAM43A	-0.508863
SEMA4G	-0.508863
TBC1D13	-0.508863
MLLT3	-0.508863
ABHD14B	-0.508863
PYGO1	-0.508863
HEATR5B	-0.508863
VPS26A	-0.508863
CDKN2D	-0.508863
TNRC6A	-0.508863
SF1	-0.508863
RNF180	-0.508863
JRKL	-0.508863
SYT9	-0.508863
KLHL9	-0.508863
EIF4G2	-0.508863
TAF5	-0.508863
AIMP2	-0.508863
CARF	-0.508863
MMUT	-0.508863
NOP14	-0.508863
PRMT3	-0.508863
OSBPL11	-0.508863
DHX36	-0.508863
SLAIN1	-0.508863
CUL4B	-0.508863
SLC24A3	-0.508863
HOXD9	-0.508863
TGS1	-0.508863
COX11	-0.508863
OSBPL3	-0.508863
DHDDS	-0.508863
FBXO30	-0.508863
FNBP4	-0.508863
TVP23A	-0.508863
TMCC3	-0.508863
POLR3C	-0.508863
TNRC6B	-0.508863
CLPX	-0.508863
FAM135A	-0.508863
TRDMT1	-0.508863
CSNK1D	-0.508863
ABCF1	-0.508863
ZNF408	-0.508863
TYW5	-0.508863
BCAR1	-0.508863
GUCY1A2	-0.508863
POGLUT2	-0.508863
DERL1	-0.508863
ZC3H14	-0.508863
GADD45G	-0.508863
ANO3	-0.504576
ADRA1B	-0.502675
WDR38	-0.498332
WNT7A	-0.498224
SRL	-0.495595
RAB6A	-0.494727
NAA25	-0.494727
ZSCAN20	-0.494727
COA5	-0.494727
HMCN1	-0.494727
VPS37B	-0.494727
UBTD2	-0.494727
COL23A1	-0.494727
MON1A	-0.494727
PHRF1	-0.494727
NUMB	-0.494727
NSMCE2	-0.494727
USP30	-0.494727
ITGB1	-0.494727
TFAP4	-0.494727
INIP	-0.494727
MVB12B	-0.494727
PSMD7	-0.494727
LTBR	-0.494727
SH3BP2	-0.494727
FAM13B	-0.494727
PRRC2A	-0.494727
NKAIN1	-0.494727
CCT4	-0.494727
RNF144A	-0.494727
PEX12	-0.494727
CEP57	-0.494727
MED13	-0.494727
LPGAT1	-0.494727
AAK1	-0.494727
NPFF	-0.494727
KDM7A	-0.494727
SUV39H1	-0.494727
PFDN6	-0.494727
SMARCD1	-0.494727
ATG2B	-0.494727
ANKRD16	-0.494727
SNRK	-0.494727
EXOSC5	-0.494727
DDX17	-0.494727
NOL11	-0.494727
HELZ	-0.494727
SPARCL1	-0.489221
IGSF10	-0.483989
PLCXD3	-0.483989
TRMT44	-0.480592
MVK	-0.480592
MAPK7	-0.480592
ASPSCR1	-0.480592
ZC3H15	-0.480592
NEK1	-0.480592
ZDHHC1	-0.480592
MSL1	-0.480592
FBXO15	-0.480592
CCNY	-0.480592
SAMD4B	-0.480592
ARHGEF28	-0.480592
HLCS	-0.480592
CCNL2	-0.480592
RRM2	-0.480592
TMEM86A	-0.480592
HEY1	-0.480592
RALBP1	-0.480592
SCRN3	-0.480592
ELAVL2	-0.480592
SSB	-0.480592
RPS6KA5	-0.480592
NPEPL1	-0.480592
PARN	-0.480592
NSUN3	-0.480592
QKI	-0.480592
ARMC1	-0.480592
METTL25	-0.480592
NFYC	-0.480592
OGG1	-0.480592
S100PBP	-0.480592
FBXO4	-0.480592
USP31	-0.480592
SLCO5A1	-0.480592
FARS2	-0.480592
TOP3A	-0.480592
ISCA2	-0.480592
MTMR10	-0.480592
CYB5R2	-0.480592
AR	-0.480592
CERS5	-0.480592
ORC2	-0.480592
UNC5B	-0.480592
YTHDC2	-0.480592
CAPRIN1	-0.480592
DPH1	-0.480592
OGDH	-0.480592
TMEM123	-0.480592
BCAP31	-0.480592
ACO1	-0.480592
RBPMS	-0.480592
NMT2	-0.480592
CDCA3	-0.480592
ZMYND8	-0.480592
PPP2R2C	-0.480592
CDC23	-0.480592
DUSP4	-0.480592
POLR3D	-0.480592
OTUD4	-0.480592
NUP214	-0.480592
SPATA6	-0.480592
MAPK12	-0.480592
GATAD1	-0.480592
METTL8	-0.480592
RXRB	-0.480592
EEFSEC	-0.480592
PRDM5	-0.480592
SLC7A6	-0.480592
SMAP1	-0.480592
TMEM17	-0.480592
GLG1	-0.480592
SGSM1	-0.480592
POGLUT1	-0.480592
ADNP2	-0.480592
SLC35B3	-0.480592
ZSWIM1	-0.480592
PATL1	-0.480592
ABCB8	-0.480592
BCORL1	-0.480592
CRNKL1	-0.480592
RTN3	-0.480592
AKT2	-0.480592
SLC9A7	-0.480592
THRA	-0.480592
MBTD1	-0.480592
ATP6V0A2	-0.480592
ISG20L2	-0.480592
KIAA0930	-0.480592
EPB41	-0.480592
VAC14	-0.480592
CROT	-0.480592
ATP9B	-0.480592
GORASP2	-0.480592
GLI3	-0.480592
CYP26A1	-0.469754
GJB5	-0.469754
VEGFD	-0.467275
CCDC159	-0.467275
TAB1	-0.466457
IRF8	-0.466457
RLF	-0.466457
PDE3B	-0.466457
LHPP	-0.466457
AK1	-0.466457
CLCN6	-0.466457
CTNS	-0.466457
RBM20	-0.466457
TSKU	-0.466457
STX1B	-0.466457
GLE1	-0.466457
FAM102B	-0.466457
CLN6	-0.466457
MICU3	-0.466457
CSF1	-0.466457
HOXD8	-0.466457
TRMT10B	-0.466457
ZC3H12C	-0.466457
GNG12	-0.466457
RANBP10	-0.466457
TSHZ1	-0.466457
INTS9	-0.466457
UBE2R2	-0.466457
PRRT4	-0.466457
PPP1R21	-0.466457
CDC16	-0.466457
TET2	-0.466457
HAUS7	-0.466457
AGL	-0.466457
MCM7	-0.466457
JAKMIP1	-0.466457
ZFR	-0.466457
WDR91	-0.466457
BARX2	-0.455519
M1AP	-0.452653
SSRP1	-0.452322
SLU7	-0.452322
POU2F1	-0.452322
LENG8	-0.452322
CA14	-0.452322
MZT1	-0.452322
TMEM145	-0.452322
PCNA	-0.452322
STRIP1	-0.452322
XRCC3	-0.452322
IFT140	-0.452322
CENPP	-0.452322
CLOCK	-0.452322
INTU	-0.452322
GFRA3	-0.452322
RBBP6	-0.452322
MAP2K3	-0.452322
PLAGL2	-0.452322
OPA3	-0.452322
AGPAT1	-0.452322
NHLRC2	-0.452322
RANBP3	-0.452322
PROM1	-0.452322
NDUFA10	-0.452322
DMXL1	-0.452322
ASPHD2	-0.452322
PPIG	-0.452322
NGFR	-0.452322
KIF13A	-0.452322
ZFHX3	-0.452322
DGKE	-0.452322
CLK1	-0.452322
COMMD8	-0.452322
GKAP1	-0.452322
SDHB	-0.452322
EDEM1	-0.452322
PAN2	-0.452322
SCAMP1	-0.452322
GPATCH2	-0.452322
EAPP	-0.452322
STOML1	-0.452322
TOR1B	-0.452322
ARHGAP39	-0.452322
RWDD4	-0.452322
DMAP1	-0.452322
SUPT5H	-0.452322
ATF2	-0.452322
PRKAR2B	-0.452322
ATAD2B	-0.452322
CCDC160	-0.452322
CYP51A1	-0.452322
PPP2R5E	-0.452322
CDCA7L	-0.452322
ZNF653	-0.452322
KIF11	-0.452322
UFD1	-0.452322
RAD51	-0.452322
TRIT1	-0.452322
COMT	-0.452322
FXN	-0.452322
WDR3	-0.452322
FBXO38	-0.452322
SQSTM1	-0.452322
GPATCH4	-0.452322
HES1	-0.452322
RHBDD1	-0.452322
SRP68	-0.452322
ZNRF2	-0.452322
FZD1	-0.452322
NCOA5	-0.452322
HINFP	-0.452322
INTS5	-0.452322
ACVR2A	-0.438187
TRAPPC3	-0.438187
NELFE	-0.438187
FBH1	-0.438187
PPP3CB	-0.438187
STRADA	-0.438187
ANKRD40	-0.438187
PTPN14	-0.438187
FAM189B	-0.438187
ADAMTS14	-0.438187
KRBA1	-0.438187
TARDBP	-0.438187
SLC16A1	-0.438187
SCLT1	-0.438187
GNPTAB	-0.438187
TCEA3	-0.438187
LCLAT1	-0.438187
PUM2	-0.438187
MIB1	-0.438187
GRIK3	-0.438187
GOLGA3	-0.438187
DPH6	-0.438187
TBC1D31	-0.438187
TTC32	-0.438187
SMG1	-0.438187
SERPINF1	-0.438187
R3HCC1	-0.438187
DPYD	-0.438187
CEP135	-0.438187
KIAA0319L	-0.438187
DENND6A	-0.438187
USP1	-0.438187
ELOVL4	-0.438187
SYF2	-0.438187
CSNK1G3	-0.438187
ANAPC5	-0.438187
PHF23	-0.438187
NPM2	-0.427049
APOD	-0.425048
TMEM88	-0.424795
OVCA2	-0.424795
GRINA	-0.424052
MAD1L1	-0.424052
PCM1	-0.424052
TM2D2	-0.424052
TSR1	-0.424052
MID2	-0.424052
STK40	-0.424052
TOB1	-0.424052
SLC45A4	-0.424052
ERLEC1	-0.424052
TM7SF2	-0.424052
SYVN1	-0.424052
SLC25A46	-0.424052
NFATC1	-0.424052
CRYBG1	-0.424052
DCAF5	-0.424052
GLS	-0.424052
SIN3A	-0.424052
RAD51B	-0.424052
TAB2	-0.424052
IDH3A	-0.424052
USP13	-0.424052
DACH1	-0.424052
CISD3	-0.424052
NMT1	-0.424052
EFCAB14	-0.424052
RHEBL1	-0.424052
POLL	-0.424052
ITSN1	-0.424052
DENND1B	-0.424052
NKAP	-0.424052
PAPOLG	-0.424052
TANC2	-0.424052
TUBA4A	-0.424052
NKRF	-0.424052
RRAGD	-0.424052
RAD18	-0.424052
BTBD9	-0.424052
LRIG2	-0.424052
PIGL	-0.424052
KLHL8	-0.424052
F2R	-0.424052
SOCS4	-0.424052
NOP58	-0.424052
AQP11	-0.424052
SMYD3	-0.424052
MSI2	-0.424052
PARP3	-0.424052
TRIM45	-0.424052
TRAK2	-0.424052
TARS2	-0.424052
CSTF2	-0.424052
PDE1C	-0.424052
MAST2	-0.424052
TRMT61A	-0.424052
EBAG9	-0.424052
RCC2	-0.424052
AP1M1	-0.424052
EP400	-0.424052
TRAPPC11	-0.424052
GOT1	-0.424052
NFKBIZ	-0.424052
GNB1L	-0.424052
USP9X	-0.424052
DCAKD	-0.424052
NCOA1	-0.424052
TMEM79	-0.424052
NCOA2	-0.424052
SLC35C2	-0.424052
MTFR1	-0.424052
AHDC1	-0.424052
TTC1	-0.424052
SESN1	-0.424052
SIPA1L1	-0.424052
FOXO4	-0.424052
CTDP1	-0.424052
LCK	-0.424052
PIK3C3	-0.424052
SSH1	-0.424052
CNRIP1	-0.424052
PPM1M	-0.424052
ADAMTS6	-0.424052
USP34	-0.424052
NUBP1	-0.424052
NTAN1	-0.424052
PACS1	-0.424052
NGF	-0.417277
CAMK2A	-0.410636
LTB	-0.410636
GXYLT1	-0.409917
NUP205	-0.409917
VANGL1	-0.409917
FANCB	-0.409917
HEMK1	-0.409917
PCDH1	-0.409917
ADARB1	-0.409917
CMPK1	-0.409917
DHX38	-0.409917
HSPB6	-0.409917
SHF	-0.409917
RCBTB1	-0.409917
MEX3B	-0.409917
SPATA2	-0.409917
UBE2L5	-0.409917
DENND6B	-0.409917
GGNBP2	-0.409917
GNA13	-0.409917
TRIM32	-0.409917
MRPL18	-0.409917
RALGAPA2	-0.409917
SMC2	-0.409917
HMGN5	-0.409917
CDX2	-0.409917
RNF145	-0.409917
NDRG1	-0.409917
PPP6R1	-0.409917
SHOC2	-0.409917
LAGE3	-0.409917
ZNHIT6	-0.409917
LNPEP	-0.409917
SNX1	-0.409917
FSTL4	-0.409917
OGDHL	-0.409917
PHTF1	-0.409917
MTPAP	-0.409917
PKIA	-0.409917
FAM120A	-0.409917
RGP1	-0.409917
SNX11	-0.409917
PSMD14	-0.409917
APAF1	-0.409917
SLC38A3	-0.409917
PPEF2	-0.409817
CTSF	-0.396476
TMEM223	-0.396476
ORC5	-0.395782
CYB5R1	-0.395782
PIGS	-0.395782
FBXW7	-0.395782
DLX3	-0.395782
CELF1	-0.395782
STXBP3	-0.395782
ZNF692	-0.395782
ETV6	-0.395782
NUP153	-0.395782
ASB8	-0.395782
SCAF11	-0.395782
ABR	-0.395782
RAD21	-0.395782
TBL2	-0.395782
ZNF687	-0.395782
SLC29A2	-0.395782
DHODH	-0.395782
LEF1	-0.395782
UHMK1	-0.395782
RNF32	-0.395782
PSMC2	-0.395782
SLIT3	-0.395782
STX7	-0.395782
DDAH2	-0.395782
METTL1	-0.395782
ACAA2	-0.395782
CBLN1	-0.395782
RNLS	-0.395782
DPP3	-0.395782
ASB13	-0.395782
TEFM	-0.395782
WDPCP	-0.395782
TENT4B	-0.395782
PLK3	-0.395782
ADGRG1	-0.395782
ORMDL2	-0.395782
MRPL50	-0.395782
PIAS3	-0.395782
RPP30	-0.395782
PHLDB1	-0.395782
HSPA4L	-0.395782
NR3C1	-0.395782
TJAP1	-0.395782
MIEN1	-0.395782
RBM14	-0.395782
TRIM8	-0.395782
HDAC11	-0.395782
ROM1	-0.395782
NOTCH3	-0.395782
RIC3	-0.395782
GREB1L	-0.395782
ACP2	-0.395782
CYFIP2	-0.395782
ATP6V1C2	-0.395782
GATAD2A	-0.395782
PFAS	-0.395782
CNOT4	-0.395782
AP2A2	-0.395782
NDE1	-0.395782
UTP25	-0.395782
CADM1	-0.395782
DGKZ	-0.395782
AMMECR1L	-0.395782
STK16	-0.395782
MTA1	-0.395782
SMIM19	-0.395782
EXOC3	-0.395782
TMEM33	-0.395782
DDX31	-0.395782
HMGXB4	-0.395782
PDSS1	-0.395782
NUBPL	-0.395782
TMED1	-0.395782
RER1	-0.395782
PNPLA7	-0.395782
CTC1	-0.395782
NAGLU	-0.395782
SLC23A2	-0.395782
TMEM68	-0.395782
TM6SF1	-0.395782
NADK2	-0.395782
VPS13D	-0.395782
MAP3K3	-0.395782
DAPP1	-0.395735
NIM1K	-0.384344
RASGRP3	-0.384344
SLC9B1	-0.382316
ESPN	-0.382316
CDA	-0.382316
AARD	-0.382316
ENOX1	-0.381647
STK17B	-0.381647
EIF2A	-0.381647
EAF1	-0.381647
NDUFAF3	-0.381647
ZDHHC17	-0.381647
U2SURP	-0.381647
ITGB7	-0.381647
UGCG	-0.381647
RND1	-0.381647
TMEM19	-0.381647
MCAT	-0.381647
NTNG2	-0.381647
CYLD	-0.381647
LRP8	-0.381647
GLIPR2	-0.381647
WASL	-0.381647
DOCK8	-0.381647
MFSD1	-0.381647
FAM8A1	-0.381647
CNOT6L	-0.381647
SLC16A10	-0.381647
PAK2	-0.381647
TSC22D3	-0.381647
GASK1A	-0.381647
KANSL1L	-0.381647
TIMMDC1	-0.381647
TUBGCP4	-0.381647
SLC25A16	-0.381647
CORO2B	-0.381647
ESCO1	-0.381647
TDG	-0.381647
WDHD1	-0.381647
RPRD2	-0.381647
ATP7B	-0.381647
DAG1	-0.381647
B3GNT7	-0.381647
ZMYND15	-0.381078
KCNN4	-0.381078
CPLX1	-0.381078
CHRNA6	-0.377211
NKX3-1	-0.370109
DDX39B	-0.368156
DGKK	-0.368156
UBE2Z	-0.367512
SPRYD7	-0.367512
TTC28	-0.367512
JAK1	-0.367512
MOSPD1	-0.367512
ARNTL	-0.367512
TAF12	-0.367512
WDR61	-0.367512
SLC44A5	-0.367512
L3MBTL2	-0.367512
GART	-0.367512
PPFIA4	-0.367512
SULF2	-0.367512
SYAP1	-0.367512
HUWE1	-0.367512
RUFY3	-0.367512
LPAR1	-0.367512
FAM168A	-0.367512
EFNA4	-0.367512
EP300	-0.367512
WDR13	-0.367512
CTPS1	-0.367512
CHMP2A	-0.367512
CELSR1	-0.367512
RNFT2	-0.367512
CCDC25	-0.367512
AFF4	-0.367512
TMF1	-0.367512
WDR76	-0.367512
YBX3	-0.367512
UEVLD	-0.367512
[truncated: 5,921 more rows]

## Sheet: Sheet B - GSEA report
NAME	SIZE	ES	NES	NOM p-val	FDR q-val	FWER p-val	RANK AT MAX	LEADING EDGE
GOBP_NCRNA_PROCESSING	220	-0.45858613	-2.4966385	0.0	7.8184373E-4	0.001	1893	tags=45%, list=24%, signal=58%
GOBP_NCRNA_METABOLIC_PROCESS	283	-0.42180052	-2.3994198	0.0	7.8211905E-4	0.002	1601	tags=39%, list=20%, signal=47%
GOBP_RIBONUCLEOPROTEIN_COMPLEX_BIOGENESIS	222	-0.42472625	-2.3685153	0.0	5.214127E-4	0.002	2252	tags=46%, list=28%, signal=62%
GOBP_RIBOSOME_BIOGENESIS	154	-0.44698608	-2.3516033	0.0	3.9105953E-4	0.002	2252	tags=48%, list=28%, signal=66%
GOBP_RNA_PROCESSING	499	-0.38444427	-2.3279426	0.0	7.789124E-4	0.005	1989	tags=41%, list=25%, signal=52%
GOBP_RRNA_METABOLIC_PROCESS	144	-0.4133797	-2.179431	0.0	0.007882727	0.059	1417	tags=35%, list=18%, signal=42%
GOBP_TRNA_MODIFICATION	58	-0.47630736	-2.1350312	0.0	0.012052933	0.103	2342	tags=59%, list=30%, signal=83%
GOBP_TRNA_METABOLIC_PROCESS	107	-0.4350387	-2.1262784	0.0	0.012005528	0.116	1893	tags=43%, list=24%, signal=56%
GOBP_TRNA_PROCESSING	80	-0.45303375	-2.1142583	0.0	0.012998345	0.142	2342	tags=55%, list=30%, signal=77%
GOBP_TRANSCRIPTION_ELONGATION_FROM_RNA_POLYMERASE_II_PROMOTER	39	-0.5227692	-2.1054008	0.0	0.01254562	0.153	2058	tags=54%, list=26%, signal=72%
GOBP_RNA_3_END_PROCESSING	67	-0.47173828	-2.1010625	0.0	0.012180536	0.161	2115	tags=55%, list=27%, signal=75%
GOBP_POSITIVE_REGULATION_OF_CHROMOSOME_ORGANIZATION	53	-0.47936386	-2.0824707	0.0	0.013499962	0.189	1905	tags=49%, list=24%, signal=64%
GOBP_POSITIVE_REGULATION_OF_TELOMERE_MAINTENANCE	32	-0.54855466	-2.0771756	0.0	0.013829581	0.206	1523	tags=53%, list=19%, signal=66%
GOBP_RNA_MODIFICATION	91	-0.43330875	-2.072087	0.0	0.013335881	0.214	1601	tags=45%, list=20%, signal=56%
GOBP_REGULATION_OF_TELOMERE_MAINTENANCE	53	-0.4780677	-2.0677977	0.0	0.013330008	0.227	1885	tags=49%, list=24%, signal=64%
GOBP_MATURATION_OF_SSU_RRNA	32	-0.5413865	-2.0652204	0.0	0.012882395	0.232	1858	tags=44%, list=23%, signal=57%
GOBP_MATURATION_OF_5_8S_RRNA_FROM_TRICISTRONIC_RRNA_TRANSCRIPT_SSU_RRNA_5_8S_RRNA_LSU_RRNA	19	-0.6191691	-2.0596254	0.0019267823	0.012674878	0.238	1374	tags=42%, list=17%, signal=51%
GOBP_REGULATION_OF_CHROMOSOME_ORGANIZATION	136	-0.40167198	-2.0569685	0.0	0.012230244	0.244	1905	tags=41%, list=24%, signal=53%
GOBP_REGULATION_OF_DNA_TEMPLATED_TRANSCRIPTION_ELONGATION	34	-0.5254217	-2.0424807	0.0	0.013467021	0.275	1972	tags=56%, list=25%, signal=74%
GOBP_RNA_PHOSPHODIESTER_BOND_HYDROLYSIS	90	-0.43002278	-2.0408204	0.0	0.013065176	0.281	2168	tags=48%, list=27%, signal=65%
GOBP_DNA_TEMPLATED_TRANSCRIPTION_ELONGATION	51	-0.47583708	-2.0142717	0.0	0.015864061	0.338	2058	tags=51%, list=26%, signal=68%
GOBP_TELOMERE_MAINTENANCE	84	-0.4244574	-2.0090532	0.0	0.01602461	0.354	1885	tags=44%, list=24%, signal=57%
GOBP_PROTEIN_METHYLATION	118	-0.3968119	-2.0001717	0.0	0.016677065	0.384	1582	tags=38%, list=20%, signal=47%
GOBP_INTRA_GOLGI_VESICLE_MEDIATED_TRANSPORT	20	-0.59823745	-1.9931073	0.0	0.017274851	0.41	2487	tags=65%, list=31%, signal=95%
GOBP_NCRNA_3_END_PROCESSING	26	-0.545517	-1.9849569	0.0	0.01822908	0.436	1587	tags=54%, list=20%, signal=67%
GOBP_TELOMERE_ORGANIZATION	86	-0.41898403	-1.9810348	0.0	0.01824258	0.452	1885	tags=43%, list=24%, signal=56%
GOBP_METHYLATION	210	-0.36042687	-1.9720668	0.0	0.019572133	0.49	1614	tags=37%, list=20%, signal=45%
GOBP_HISTONE_H3_K9_METHYLATION	24	-0.5563512	-1.9641259	0.0	0.020839449	0.526	1480	tags=46%, list=19%, signal=56%
GOBP_MATURATION_OF_5_8S_RRNA	26	-0.5308771	-1.9607886	0.0020533882	0.021164015	0.54	1374	tags=38%, list=17%, signal=46%
GOBP_DNA_TEMPLATED_TRANSCRIPTION_INITIATION	68	-0.42472622	-1.9562532	0.0	0.021180842	0.554	1463	tags=37%, list=18%, signal=45%
GOBP_HISTONE_METHYLATION	99	-0.40193015	-1.9486012	0.0	0.0223687	0.592	1582	tags=38%, list=20%, signal=47%
GOBP_SNRNA_PROCESSING	18	-0.583039	-1.9270937	0.0	0.026952557	0.675	1587	tags=50%, list=20%, signal=62%
GOBP_MODIFICATION_DEPENDENT_MACROMOLECULE_CATABOLIC_PROCESS	386	-0.3224298	-1.9128733	0.0	0.030842517	0.738	2441	tags=46%, list=31%, signal=64%
GOBP_PEPTIDYL_LYSINE_METHYLATION	82	-0.40658462	-1.9049133	0.0	0.033105604	0.775	1740	tags=39%, list=22%, signal=49%
GOBP_NUCLEAR_TRANSCRIBED_MRNA_CATABOLIC_PROCESS	85	-0.40272146	-1.9008293	0.0	0.033599768	0.785	2108	tags=48%, list=27%, signal=65%
GOBP_PROTEIN_MODIFICATION_BY_SMALL_PROTEIN_REMOVAL	106	-0.38768193	-1.9006428	0.0	0.032753676	0.785	2139	tags=45%, list=27%, signal=61%
GOBP_RIBOSOMAL_SMALL_SUBUNIT_BIOGENESIS	38	-0.4768426	-1.8934742	0.0	0.034211956	0.806	2363	tags=47%, list=30%, signal=67%
GOBP_SPLICEOSOMAL_SNRNP_ASSEMBLY	19	-0.5641275	-1.8843554	0.0020120724	0.036164287	0.831	1366	tags=47%, list=17%, signal=57%
GOBP_REGULATION_OF_DOUBLE_STRAND_BREAK_REPAIR	58	-0.43039513	-1.8833542	0.0	0.035575602	0.833	1828	tags=43%, list=23%, signal=56%
GOBP_POSITIVE_REGULATION_OF_TELOMERE_MAINTENANCE_VIA_TELOMERE_LENGTHENING	24	-0.52275527	-1.8796793	0.0043196543	0.036044665	0.846	1523	tags=54%, list=19%, signal=67%
GOBP_POSITIVE_REGULATION_OF_DNA_TEMPLATED_TRANSCRIPTION_ELONGATION	23	-0.5438963	-1.8783245	0.0020408162	0.03560639	0.85	1619	tags=52%, list=20%, signal=65%
GOBP_MRNA_METABOLIC_PROCESS	391	-0.3179209	-1.8772062	0.0	0.03531278	0.857	2006	tags=37%, list=25%, signal=47%
GOBP_MITOCHONDRIAL_RNA_METABOLIC_PROCESS	28	-0.5088444	-1.8760703	0.00390625	0.034976903	0.86	2838	tags=68%, list=36%, signal=105%
GOBP_RIBOSOMAL_LARGE_SUBUNIT_BIOGENESIS	26	-0.50662774	-1.8718051	0.0	0.035518892	0.871	1090	tags=42%, list=14%, signal=49%
GOBP_PROTEIN_LOCALIZATION_TO_CHROMOSOME_TELOMERIC_REGION	19	-0.5678111	-1.861976	0.004237288	0.03801622	0.901	1426	tags=47%, list=18%, signal=58%
GOBP_RECOMBINATIONAL_REPAIR	100	-0.3756296	-1.8553894	0.0	0.03988173	0.927	1828	tags=42%, list=23%, signal=54%
GOBP_SNRNA_METABOLIC_PROCESS	31	-0.48132077	-1.8488128	0.001992032	0.0417568	0.941	2366	tags=55%, list=30%, signal=78%
GOBP_REGULATION_OF_UBIQUITIN_DEPENDENT_PROTEIN_CATABOLIC_PROCESS	89	-0.38228083	-1.8440222	0.002057613	0.042854298	0.943	1498	tags=35%, list=19%, signal=42%
GOBP_CHROMATIN_ORGANIZATION	313	-0.32037562	-1.8436548	0.0	0.04212076	0.943	2178	tags=39%, list=28%, signal=52%
GOBP_POSITIVE_REGULATION_OF_RESPONSE_TO_DNA_DAMAGE_STIMULUS	74	-0.40067372	-1.8410311	0.002057613	0.042254202	0.946	2760	tags=59%, list=35%, signal=90%
GOBP_HISTONE_H3_K9_MODIFICATION	29	-0.4967936	-1.8393964	0.0020408162	0.042004846	0.946	1480	tags=45%, list=19%, signal=55%
GOBP_RNA_5_END_PROCESSING	17	-0.5806631	-1.83923	0.0061601643	0.04125622	0.946	1879	tags=59%, list=24%, signal=77%
GOBP_REGULATION_OF_PROTEASOMAL_UBIQUITIN_DEPENDENT_PROTEIN_CATABOLIC_PROCESS	75	-0.405698	-1.8343354	0.0	0.042072833	0.956	1498	tags=37%, list=19%, signal=46%
GOBP_REGULATION_OF_TRANSCRIPTION_ELONGATION_FROM_RNA_POLYMERASE_II_PROMOTER	25	-0.52234864	-1.8315458	0.0	0.042380266	0.959	1972	tags=56%, list=25%, signal=74%
GOBP_RNA_EXPORT_FROM_NUCLEUS	39	-0.46382594	-1.8306346	0.0021367522	0.041948617	0.959	2196	tags=54%, list=28%, signal=74%
GOBP_RIBONUCLEOPROTEIN_COMPLEX_SUBUNIT_ORGANIZATION	92	-0.37416705	-1.830351	0.0	0.041296408	0.959	2536	tags=46%, list=32%, signal=66%
GOBP_PROTEIN_MODIFICATION_BY_SMALL_PROTEIN_CONJUGATION_OR_REMOVAL	552	-0.2986914	-1.8238242	0.0	0.043365244	0.966	2617	tags=45%, list=33%, signal=63%
GOBP_REGULATION_OF_TELOMERASE_ACTIVITY	31	-0.47629637	-1.8151876	0.0020920502	0.04602569	0.972	1523	tags=52%, list=19%, signal=64%
GOBP_TRANSCRIPTION_INITIATION_FROM_RNA_POLYMERASE_II_PROMOTER	42	-0.44186574	-1.8142081	0.0	0.04567861	0.972	2513	tags=50%, list=32%, signal=73%
GOBP_REGULATION_OF_TELOMERE_MAINTENANCE_VIA_TELOMERE_LENGTHENING	41	-0.4382496	-1.813027	0.001992032	0.04548587	0.975	1523	tags=41%, list=19%, signal=51%
GOBP_PROTEASOMAL_PROTEIN_CATABOLIC_PROCESS	290	-0.3133742	-1.8082339	0.0	0.046541862	0.979	1791	tags=35%, list=23%, signal=44%
GOBP_MRNA_PROCESSING	243	-0.32340628	-1.8065159	0.0	0.046377715	0.98	2006	tags=37%, list=25%, signal=49%
GOBP_NCRNA_CATABOLIC_PROCESS	31	-0.4741928	-1.8048098	0.0039525693	0.046615608	0.982	1523	tags=45%, list=19%, signal=56%
GOBP_REGULATION_OF_RESPONSE_TO_DNA_DAMAGE_STIMULUS	146	-0.34706298	-1.796339	0.002016129	0.049423028	0.988	2272	tags=44%, list=29%, signal=60%
GOBP_GPI_ANCHOR_METABOLIC_PROCESS	18	-0.55065435	-1.7948136	0.010822511	0.049475007	0.988	2016	tags=56%, list=25%, signal=74%
GOBP_RNA_CATABOLIC_PROCESS	169	-0.34042913	-1.7910819	0.0	0.050345577	0.99	1684	tags=37%, list=21%, signal=46%
GOBP_SPLICEOSOMAL_COMPLEX_ASSEMBLY	32	-0.46726748	-1.7841994	0.0020408162	0.05277463	0.991	1969	tags=44%, list=25%, signal=58%
GOBP_REGULATION_OF_DNA_REPAIR	86	-0.37072828	-1.7677088	0.0021786492	0.05978797	0.995	2402	tags=49%, list=30%, signal=69%
GOBP_PROTEIN_LOCALIZATION_TO_CHROMOSOME	60	-0.40349242	-1.7651736	0.002074689	0.060278576	0.996	2225	tags=47%, list=28%, signal=64%
GOBP_REGULATION_OF_GENE_EXPRESSION_EPIGENETIC	75	-0.38088542	-1.7647501	0.0	0.059672408	0.996	1417	tags=35%, list=18%, signal=42%
GOBP_RNA_LOCALIZATION	108	-0.3568538	-1.7640512	0.0	0.059158787	0.996	2417	tags=50%, list=31%, signal=71%
GOBP_MRNA_3_END_PROCESSING	38	-0.4343062	-1.7619916	0.0	0.059295826	0.996	2115	tags=53%, list=27%, signal=71%
GOBP_RNA_PHOSPHODIESTER_BOND_HYDROLYSIS_EXONUCLEOLYTIC	36	-0.44609424	-1.761393	0.00203666	0.058801852	0.996	1622	tags=47%, list=20%, signal=59%
GOBP_POSITIVE_REGULATION_OF_DOUBLE_STRAND_BREAK_REPAIR	33	-0.45702806	-1.7579064	0.0021321962	0.059754703	0.996	1828	tags=48%, list=23%, signal=63%
GOBP_MATURATION_OF_SSU_RRNA_FROM_TRICISTRONIC_RRNA_TRANSCRIPT_SSU_RRNA_5_8S_RRNA_LSU_RRNA	22	-0.5056617	-1.7578254	0.003976143	0.058999453	0.996	1858	tags=41%, list=23%, signal=53%
GOBP_HETEROCHROMATIN_ORGANIZATION	49	-0.41582826	-1.756238	0.004056795	0.058905136	0.996	1201	tags=35%, list=15%, signal=41%
GOBP_CHROMOSOME_ORGANIZATION	569	-0.28736514	-1.7556242	0.0	0.05847352	0.996	1932	tags=33%, list=24%, signal=40%
GOBP_CELLULAR_PROTEIN_CATABOLIC_PROCESS	462	-0.2927072	-1.7549142	0.0	0.05805102	0.996	2448	tags=45%, list=31%, signal=61%
GOBP_PROTEASOME_MEDIATED_UBIQUITIN_DEPENDENT_PROTEIN_CATABOLIC_PROCESS	248	-0.31007528	-1.7545497	0.0	0.057483405	0.996	1660	tags=33%, list=21%, signal=41%
GOBP_GENE_SILENCING_BY_RNA	70	-0.38250935	-1.7535514	0.0	0.057218526	0.996	1410	tags=39%, list=18%, signal=47%
GOBP_RNA_SPLICING	202	-0.32301396	-1.7506099	0.0	0.058117498	0.997	1684	tags=32%, list=21%, signal=39%
GOBP_DOUBLE_STRAND_BREAK_REPAIR	161	-0.33136755	-1.7501583	0.0	0.05760657	0.997	1853	tags=37%, list=23%, signal=47%
GOBP_POSITIVE_REGULATION_OF_TELOMERASE_ACTIVITY	23	-0.50563556	-1.7459018	0.007633588	0.05893657	0.999	1523	tags=57%, list=19%, signal=70%
GOBP_HISTONE_MODIFICATION	311	-0.30427608	-1.7456821	0.0	0.058336936	0.999	2495	tags=44%, list=32%, signal=62%
GOBP_PROTEIN_K48_LINKED_DEUBIQUITINATION	26	-0.48400536	-1.7446309	0.0	0.05811461	0.999	2356	tags=54%, list=30%, signal=76%
GOBP_NEGATIVE_REGULATION_OF_TELOMERE_MAINTENANCE	23	-0.49180248	-1.743588	0.014285714	0.057952996	0.999	2400	tags=52%, list=30%, signal=75%
GOBP_RNA_SPLICING_VIA_TRANSESTERIFICATION_REACTIONS	148	-0.3350313	-1.7419965	0.0	0.058085687	0.999	1521	tags=31%, list=19%, signal=38%
GOBP_POSITIVE_REGULATION_OF_TRANSCRIPTION_BY_RNA_POLYMERASE_I	15	-0.5701088	-1.7378016	0.016129032	0.05953241	0.999	1409	tags=53%, list=18%, signal=65%
GOBP_REGULATION_OF_PROTEASOMAL_PROTEIN_CATABOLIC_PROCESS	100	-0.35299042	-1.7366208	0.0019646366	0.059436657	0.999	2085	tags=43%, list=26%, signal=58%
GOBP_CLEAVAGE_INVOLVED_IN_RRNA_PROCESSING	20	-0.51861525	-1.73198	0.013435701	0.060880724	0.999	3399	tags=70%, list=43%, signal=122%
GOBP_TRNA_METHYLATION	26	-0.48193	-1.7272931	0.0041237115	0.062688254	0.999	2304	tags=62%, list=29%, signal=87%
GOBP_RIBONUCLEOSIDE_MONOPHOSPHATE_BIOSYNTHETIC_PROCESS	21	-0.5134796	-1.7196854	0.0140280565	0.066260114	1.0	2506	tags=62%, list=32%, signal=90%
GOBP_REGULATION_OF_ATP_METABOLIC_PROCESS	38	-0.43309596	-1.7194829	0.00203666	0.06565576	1.0	1101	tags=39%, list=14%, signal=46%
GOBP_MRNA_EXPORT_FROM_NUCLEUS	30	-0.46663633	-1.7179258	0.0	0.06595529	1.0	2196	tags=53%, list=28%, signal=74%
GOBP_DNA_REPAIR	307	-0.2986467	-1.7113942	0.0	0.06867683	1.0	2729	tags=48%, list=34%, signal=71%
GOBP_PROTEIN_CATABOLIC_PROCESS	545	-0.2808367	-1.7108883	0.0	0.068226665	1.0	2448	tags=44%, list=31%, signal=59%
GOBP_DNA_METABOLIC_PROCESS	495	-0.28541347	-1.7092518	0.0	0.06843403	1.0	1931	tags=34%, list=24%, signal=42%
GOBP_NUCLEAR_EXPORT	83	-0.365205	-1.7056507	0.0021276595	0.06968072	1.0	2374	tags=49%, list=30%, signal=70%
GOBP_MACROMOLECULE_CATABOLIC_PROCESS	745	-0.27494988	-1.7054594	0.0	0.0690392	1.0	1861	tags=34%, list=23%, signal=40%
GOBP_CELLULAR_RESPONSE_TO_DNA_DAMAGE_STIMULUS	479	-0.2842513	-1.6975757	0.0	0.073047645	1.0	2742	tags=47%, list=35%, signal=68%
GOBP_NEGATIVE_REGULATION_OF_PROTEOLYSIS_INVOLVED_IN_CELLULAR_PROTEIN_CATABOLIC_PROCESS	31	-0.44568932	-1.6943021	0.008016032	0.074127994	1.0	1196	tags=39%, list=15%, signal=45%
GOBP_PROTEIN_MODIFICATION_BY_SMALL_PROTEIN_CONJUGATION	463	-0.2829036	-1.6914172	0.0	0.07507064	1.0	2617	tags=45%, list=33%, signal=63%
GOBP_RNA_METHYLATION	46	-0.40197772	-1.691069	0.0064102565	0.074499615	1.0	2304	tags=57%, list=29%, signal=79%
GOBP_REGULATION_OF_DNA_METABOLIC_PROCESS	226	-0.3039034	-1.6892352	0.0	0.07498407	1.0	1842	tags=35%, list=23%, signal=44%
GOBP_DNA_RECOMBINATION	171	-0.31428155	-1.6877791	0.0	0.075198	1.0	1905	tags=35%, list=24%, signal=45%
GOBP_MISMATCH_REPAIR	19	-0.51328707	-1.6845027	0.012072435	0.07621963	1.0	2729	tags=58%, list=34%, signal=88%
GOBP_PROTEIN_LOCALIZATION_TO_NUCLEUS	176	-0.31557614	-1.6747297	0.0	0.08113622	1.0	1909	tags=36%, list=24%, signal=47%
GOBP_NEGATIVE_REGULATION_OF_AUTOPHAGY	54	-0.3855494	-1.6610478	0.007751938	0.09008848	1.0	1766	tags=39%, list=22%, signal=50%
GOBP_NUCLEAR_TRANSPORT	172	-0.31031603	-1.6596048	0.0	0.09034753	1.0	2257	tags=42%, list=28%, signal=57%
GOBP_MITOTIC_G1_S_TRANSITION_CHECKPOINT_SIGNALING	15	-0.52862775	-1.6590644	0.02016129	0.08982895	1.0	1218	tags=33%, list=15%, signal=39%
GOBP_TELOMERE_MAINTENANCE_VIA_TELOMERE_LENGTHENING	52	-0.39167666	-1.6570945	0.002020202	0.090457805	1.0	1885	tags=42%, list=24%, signal=55%
GOBP_REGULATION_OF_HISTONE_METHYLATION	48	-0.39299282	-1.6524298	0.0019880715	0.093069114	1.0	1417	tags=38%, list=18%, signal=45%
GOBP_NEGATIVE_REGULATION_OF_GENE_EXPRESSION_EPIGENETIC	48	-0.38842842	-1.6417197	0.0021551724	0.10041993	1.0	1201	tags=33%, list=15%, signal=39%
GOBP_POSITIVE_REGULATION_OF_DNA_METABOLIC_PROCESS	129	-0.32436225	-1.6359513	0.0018939395	0.104166664	1.0	1738	tags=36%, list=22%, signal=46%
GOBP_MRNA_SPLICE_SITE_SELECTION	17	-0.5157829	-1.6358508	0.016460905	0.10334091	1.0	1913	tags=41%, list=24%, signal=54%
GOBP_POSITIVE_REGULATION_OF_TRANSCRIPTION_ELONGATION_FROM_RNA_POLYMERASE_II_PROMOTER	15	-0.5299169	-1.6333748	0.028248588	0.104439765	1.0	1001	tags=40%, list=13%, signal=46%
GOBP_REGULATION_OF_RNA_SPLICING	75	-0.35026115	-1.6305603	0.004210526	0.10579216	1.0	1627	tags=36%, list=21%, signal=45%
GOBP_REGULATION_OF_CELLULAR_RESPIRATION	22	-0.47007206	-1.6301293	0.020920502	0.10519755	1.0	1071	tags=41%, list=14%, signal=47%
GOBP_HISTONE_H4_ACETYLATION	52	-0.3801417	-1.6298405	0.0062761507	0.104626596	1.0	2574	tags=52%, list=33%, signal=76%
GOBP_REGULATION_OF_DNA_TEMPLATED_TRANSCRIPTION_INITIATION	31	-0.4375299	-1.6290319	0.011904762	0.10439362	1.0	2513	tags=55%, list=32%, signal=80%
GOBP_REGULATION_OF_TRANSCRIPTION_BY_RNA_POLYMERASE_I	17	-0.49848232	-1.628151	0.029069768	0.10426648	1.0	1409	tags=47%, list=18%, signal=57%
GOBP_CEREBELLAR_CORTEX_FORMATION	16	-0.5224449	-1.624441	0.021141648	0.106413476	1.0	1891	tags=50%, list=24%, signal=66%
GOBP_NADH_DEHYDROGENASE_COMPLEX_ASSEMBLY	20	-0.48536983	-1.6218401	0.025896415	0.10774258	1.0	1958	tags=50%, list=25%, signal=66%
GOBP_NUCLEAR_TRANSCRIBED_MRNA_CATABOLIC_PROCESS_DEADENYLATION_DEPENDENT_DECAY	46	-0.3915554	-1.6191179	0.010330578	0.108929	1.0	1942	tags=43%, list=25%, signal=57%
GOBP_RNA_DEPENDENT_DNA_BIOSYNTHETIC_PROCESS	46	-0.37792632	-1.6148685	0.011764706	0.11188397	1.0	1523	tags=37%, list=19%, signal=45%
GOBP_POSITIVE_REGULATION_OF_DNA_REPAIR	51	-0.38425136	-1.6135083	0.009920635	0.11214599	1.0	2402	tags=53%, list=30%, signal=75%
GOBP_PROTEIN_ACYLATION	160	-0.30582637	-1.6055715	0.0	0.11782713	1.0	2589	tags=49%, list=33%, signal=71%
GOBP_RIBONUCLEOSIDE_MONOPHOSPHATE_METABOLIC_PROCESS	34	-0.41066986	-1.6036373	0.016701462	0.11847106	1.0	2279	tags=53%, list=29%, signal=74%
GOBP_NEGATIVE_REGULATION_OF_UBIQUITIN_DEPENDENT_PROTEIN_CATABOLIC_PROCESS	24	-0.45238757	-1.6035776	0.028199567	0.11758857	1.0	1170	tags=38%, list=15%, signal=44%
GOBP_REGULATION_OF_DOUBLE_STRAND_BREAK_REPAIR_VIA_HOMOLOGOUS_RECOMBINATION	39	-0.40152642	-1.6031572	0.015904572	0.11709109	1.0	1828	tags=44%, list=23%, signal=56%
GOBP_REGULATION_OF_CHROMATIN_ASSEMBLY_OR_DISASSEMBLY	20	-0.47776297	-1.602162	0.036437247	0.11699598	1.0	1134	tags=35%, list=14%, signal=41%
GOBP_RNA_POLYADENYLATION	33	-0.41464683	-1.6011822	0.020408163	0.1169337	1.0	2115	tags=52%, list=27%, signal=70%
GOBP_CHROMATIN_ASSEMBLY_OR_DISASSEMBLY	100	-0.3248257	-1.5986588	0.0020283975	0.11842993	1.0	1768	tags=34%, list=22%, signal=43%
GOBP_NUCLEOTIDE_EXCISION_REPAIR	36	-0.40927836	-1.598427	0.01778656	0.11777788	1.0	2938	tags=56%, list=37%, signal=88%
GOBP_REGULATION_OF_CATABOLIC_PROCESS	561	-0.26057914	-1.5948685	0.0	0.1198625	1.0	2147	tags=37%, list=27%, signal=47%
GOBP_PEPTIDYL_LYSINE_MODIFICATION	224	-0.28670004	-1.5894338	0.0	0.12390974	1.0	1768	tags=33%, list=22%, signal=41%
GOBP_DNA_METHYLATION_OR_DEMETHYLATION	48	-0.3808651	-1.5879933	0.007858546	0.124210946	1.0	1931	tags=46%, list=24%, signal=60%
GOBP_HISTONE_H3_K4_METHYLATION	41	-0.39751235	-1.5875524	0.018867925	0.123693	1.0	1693	tags=37%, list=21%, signal=46%
GOBP_ESTABLISHMENT_OF_RNA_LOCALIZATION	85	-0.33454558	-1.5870913	0.003929273	0.12320428	1.0	2417	tags=48%, list=31%, signal=69%
GOBP_HISTONE_DEUBIQUITINATION	31	-0.42618886	-1.5868798	0.022088353	0.122463435	1.0	1378	tags=35%, list=17%, signal=43%
GOBP_N_TERMINAL_PROTEIN_AMINO_ACID_MODIFICATION	18	-0.48482323	-1.5852476	0.03164557	0.12303796	1.0	2431	tags=61%, list=31%, signal=88%
GOBP_NEGATIVE_REGULATION_OF_MACROAUTOPHAGY	27	-0.4340621	-1.5687747	0.036259543	0.13807493	1.0	1671	tags=44%, list=21%, signal=56%
GOBP_NEGATIVE_REGULATION_OF_CATABOLIC_PROCESS	175	-0.29316038	-1.5620258	0.0	0.14399976	1.0	1793	tags=34%, list=23%, signal=43%
GOBP_NEGATIVE_REGULATION_OF_CELLULAR_CATABOLIC_PROCESS	142	-0.30288672	-1.5608368	0.0	0.14429608	1.0	1793	tags=35%, list=23%, signal=45%
GOBP_TELOMERE_CAPPING	26	-0.43064353	-1.559701	0.022357723	0.14456813	1.0	1269	tags=35%, list=16%, signal=41%
GOBP_PROTEIN_ACETYLATION	132	-0.30243006	-1.559227	0.004347826	0.14415644	1.0	2760	tags=54%, list=35%, signal=81%
GOBP_REGULATION_OF_GENERATION_OF_PRECURSOR_METABOLITES_AND_ENERGY	57	-0.36053595	-1.5591304	0.014644352	0.14332837	1.0	1071	tags=30%, list=14%, signal=34%
GOBP_MRNA_CATABOLIC_PROCESS	143	-0.30413958	-1.5559198	0.0020833334	0.14540847	1.0	1684	tags=35%, list=21%, signal=44%
GOBP_NEGATIVE_REGULATION_OF_TELOMERE_MAINTENANCE_VIA_TELOMERE_LENGTHENING	18	-0.47436896	-1.5523185	0.04621849	0.1479537	1.0	2400	tags=50%, list=30%, signal=72%
GOBP_REGULATION_OF_CYCLIN_DEPENDENT_PROTEIN_KINASE_ACTIVITY	46	-0.37071347	-1.5459143	0.021032505	0.15418057	1.0	1537	tags=33%, list=19%, signal=40%
GOBP_POSITIVE_REGULATION_OF_HISTONE_ACETYLATION	15	-0.49975377	-1.5427997	0.04828974	0.15652235	1.0	2760	tags=80%, list=35%, signal=123%
GOBP_DNA_METHYLATION	36	-0.39230305	-1.5425341	0.018218623	0.1557745	1.0	1863	tags=44%, list=24%, signal=58%
GOBP_DNA_REPLICATION_INITIATION	26	-0.42819008	-1.5393163	0.024691358	0.1583958	1.0	2176	tags=50%, list=27%, signal=69%
GOBP_NEGATIVE_REGULATION_OF_PROTEASOMAL_UBIQUITIN_DEPENDENT_PROTEIN_CATABOLIC_PROCESS	19	-0.4556685	-1.5392306	0.035714287	0.15745759	1.0	546	tags=32%, list=7%, signal=34%
GOBP_REGULATION_OF_PROTEIN_LOCALIZATION_TO_NUCLEUS	79	-0.33254775	-1.538933	0.0041237115	0.15677127	1.0	2407	tags=47%, list=30%, signal=67%
GOBP_CELLULAR_RESPONSE_TO_UV	52	-0.35430616	-1.5371385	0.014675053	0.15762694	1.0	1651	tags=35%, list=21%, signal=43%
GOBP_NUCLEIC_ACID_PHOSPHODIESTER_BOND_HYDROLYSIS	152	-0.29494	-1.5317199	0.0038095238	0.16221432	1.0	1790	tags=33%, list=23%, signal=42%
GOBP_REGULATION_OF_CHROMATIN_ORGANIZATION	26	-0.4272897	-1.5308813	0.02952756	0.16218168	1.0	1768	tags=38%, list=22%, signal=49%
GOBP_REGULATION_OF_TRANSLATIONAL_INITIATION	48	-0.3646138	-1.5287914	0.023952097	0.16341282	1.0	1573	tags=31%, list=20%, signal=39%
GOBP_MRNA_MODIFICATION	19	-0.4714078	-1.5257626	0.044397462	0.16582683	1.0	2781	tags=84%, list=35%, signal=129%
GOBP_NUCLEAR_TRANSCRIBED_MRNA_POLY_A_TAIL_SHORTENING	22	-0.45122838	-1.5239017	0.038910504	0.16697074	1.0	1942	tags=55%, list=25%, signal=72%
GOBP_PEPTIDYL_LYSINE_ACETYLATION	115	-0.30550393	-1.5233834	12	0.16656776	1.0	2760	tags=54%, list=35%, signal=82%
GOBP_INTRACELLULAR_ESTROGEN_RECEPTOR_SIGNALING_PATHWAY	32	-0.39946166	-1.5211403	0.043392505	0.16819158	1.0	492	tags=19%, list=6%, signal=20%
GOBP_PROTEIN_DNA_COMPLEX_SUBUNIT_ORGANIZATION	108	-0.31117892	-1.5202878	0.008350731	0.16822666	1.0	1658	tags=32%, list=21%, signal=40%
GOBP_REGULATION_OF_HISTONE_MODIFICATION	100	-0.31379208	-1.518118	0.01	0.16973774	1.0	2760	tags=54%, list=35%, signal=82%
GOBP_NEGATIVE_REGULATION_OF_RHO_PROTEIN_SIGNAL_TRANSDUCTION	17	-0.4784192	-1.5166831	0.046277665	0.17028733	1.0	681	tags=29%, list=9%, signal=32%
GOBP_REGULATION_OF_TELOMERE_CAPPING	18	-0.4625333	-1.5158286	0.044715445	0.17035478	1.0	1269	tags=39%, list=16%, signal=46%
GOBP_REGULATION_OF_CHROMATIN_ASSEMBLY	17	-0.4723272	-1.5123167	0.054325957	0.17334367	1.0	1134	tags=35%, list=14%, signal=41%
GOBP_NEGATIVE_REGULATION_OF_NUCLEOBASE_CONTAINING_COMPOUND_METABOLIC_PROCESS	704	-0.24099816	-1.5112399	0.0	0.1735778	1.0	2280	tags=36%, list=29%, signal=46%
GOBP_STRESS_GRANULE_ASSEMBLY	20	-0.45226565	-1.5095539	0.04621849	0.1746607	1.0	955	tags=30%, list=12%, signal=34%
GOBP_PROTEIN_POLYUBIQUITINATION	135	-0.2930065	-1.509433	0.012219959	0.1737709	1.0	2438	tags=44%, list=31%, signal=62%
GOBP_NUCLEOSOME_ORGANIZATION	61	-0.33863685	-1.5080614	0.015968064	0.17429307	1.0	892	tags=26%, list=11%, signal=29%
GOBP_TRANSCRIPTION_PREINITIATION_COMPLEX_ASSEMBLY	26	-0.4154545	-1.5053501	0.04477612	0.17657532	1.0	2841	tags=69%, list=36%, signal=108%
GOBP_NEGATIVE_REGULATION_OF_PROTEASOMAL_PROTEIN_CATABOLIC_PROCESS	24	-0.43399975	-1.504234	0.05021834	0.17691828	1.0	1196	tags=38%, list=15%, signal=44%
GOBP_MRNA_TRANSCRIPTION	28	-0.40339446	-1.5036882	0.043737575	0.17655408	1.0	2529	tags=54%, list=32%, signal=78%
GOBP_REGULATION_OF_INTRACELLULAR_ESTROGEN_RECEPTOR_SIGNALING_PATHWAY	23	-0.42504048	-1.498406	0.054393306	0.18197297	1.0	238	tags=17%, list=3%, signal=18%
GOBP_POSITIVE_REGULATION_OF_PROTEASOMAL_UBIQUITIN_DEPENDENT_PROTEIN_CATABOLIC_PROCESS	49	-0.3612541	-1.4974865	0.022821577	0.18215187	1.0	1498	tags=35%, list=19%, signal=43%
GOBP_ATP_METABOLIC_PROCESS	97	-0.310276	-1.4966307	0.010183299	0.18217324	1.0	2133	tags=40%, list=27%, signal=54%
GOBP_FEMALE_MEIOTIC_NUCLEAR_DIVISION	19	-0.44839606	-1.4937848	0.068136275	0.1844635	1.0	868	tags=32%, list=11%, signal=35%
GOBP_RRNA_MODIFICATION	16	-0.46689546	-1.491038	0.06185567	0.18676412	1.0	1522	tags=44%, list=19%, signal=54%
GOBP_GLUTAMINE_METABOLIC_PROCESS	16	-0.48580775	-1.4900695	0.056925997	0.18673126	1.0	2743	tags=63%, list=35%, signal=95%
GOBP_REGULATION_OF_PROTEIN_CATABOLIC_PROCESS	222	-0.26915208	-1.4877551	0.0021008404	0.1887117	1.0	2171	tags=38%, list=27%, signal=51%
GOBP_MITOCHONDRIAL_ELECTRON_TRANSPORT_NADH_TO_UBIQUINONE	15	-0.48170066	-1.4872476	0.061023623	0.18837972	1.0	483	tags=27%, list=6%, signal=28%
GOBP_HISTONE_H2A_ACETYLATION	15	-0.4826923	-1.4866166	0.06285714	0.18815108	1.0	1727	tags=47%, list=22%, signal=60%
GOBP_POSITIVE_REGULATION_OF_TOR_SIGNALING	28	-0.3982362	-1.4845424	0.05427975	0.18959779	1.0	2343	tags=54%, list=30%, signal=76%
GOBP_PTERIDINE_CONTAINING_COMPOUND_METABOLIC_PROCESS	17	-0.4621955	-1.4837738	0.043222003	0.1894961	1.0	354	tags=24%, list=4%, signal=25%
GOBP_FACULTATIVE_HETEROCHROMATIN_ASSEMBLY	21	-0.44032335	-1.4821512	0.049484536	0.19048423	1.0	1417	tags=38%, list=18%, signal=46%
GOBP_IMPORT_INTO_NUCLEUS	92	-0.30698836	-1.4783317	0.016528925	0.19442594	1.0	1697	tags=32%, list=21%, signal=40%
GOBP_REGULATION_OF_INTRACELLULAR_STEROID_HORMONE_RECEPTOR_SIGNALING_PATHWAY	44	-0.3594378	-1.4777689	0.030612245	0.19414979	1.0	699	tags=23%, list=9%, signal=25%
GOBP_CHROMATIN_REMODELING	117	-0.29311052	-1.4742017	0.008639309	0.19789375	1.0	1863	tags=32%, list=24%, signal=42%
GOBP_POSITIVE_REGULATION_OF_DOUBLE_STRAND_BREAK_REPAIR_VIA_HOMOLOGOUS_RECOMBINATION	23	-0.4247858	-1.4709388	0.06584362	0.20121463	1.0	2397	tags=61%, list=30%, signal=87%
GOBP_POSTTRANSCRIPTIONAL_REGULATION_OF_GENE_EXPRESSION	294	-0.25730503	-1.4657844	0.0	0.20731334	1.0	1684	tags=28%, list=21%, signal=35%
GOBP_NUCLEOSIDE_MONOPHOSPHATE_METABOLIC_PROCESS	42	-0.35650325	-1.4652938	0.03875969	0.20696536	1.0	2279	tags=50%, list=29%, signal=70%
GOBP_REGULATION_OF_PROTEIN_MODIFICATION_BY_SMALL_PROTEIN_CONJUGATION_OR_REMOVAL	130	-0.28770116	-1.4650455	0.015296367	0.20622204	1.0	2605	tags=47%, list=33%, signal=69%
GOBP_VACUOLAR_ACIDIFICATION	15	-0.4766522	-1.4643174	0.073267326	0.20617247	1.0	1634	tags=53%, list=21%, signal=67%
GOBP_NEGATIVE_REGULATION_OF_CELLULAR_AMIDE_METABOLIC_PROCESS	127	-0.28631964	-1.4635644	0.01048218	0.20617051	1.0	2034	tags=38%, list=26%, signal=50%
GOBP_CELL_CYCLE_CHECKPOINT_SIGNALING	110	-0.2988093	-1.4632771	0.006134969	0.20546715	1.0	2275	tags=35%, list=29%, signal=49%
GOBP_REGULATION_OF_TOR_SIGNALING	60	-0.32901	-1.4627057	0.03469388	0.20515801	1.0	2402	tags=47%, list=30%, signal=66%
GOBP_MITOCHONDRIAL_RESPIRATORY_CHAIN_COMPLEX_ASSEMBLY	33	-0.38521102	-1.4626137	0.046025105	0.20423977	1.0	1958	tags=42%, list=25%, signal=56%
GOBP_TRANSLATIONAL_INITIATION	68	-0.32356915	-1.4625679	0.022403259	0.20325027	1.0	1379	tags=26%, list=17%, signal=32%
GOBP_PYRIMIDINE_NUCLEOTIDE_METABOLIC_PROCESS	27	-0.39960822	-1.4564325	0.047817048	0.21101815	1.0	2072	tags=48%, list=26%, signal=65%
GOBP_EMBRYONIC_SKELETAL_SYSTEM_MORPHOGENESIS	60	-0.32468733	-1.4552115	0.022132797	0.21159618	1.0	1453	tags=33%, list=18%, signal=41%
GOBP_DNA_MODIFICATION	61	-0.32775462	-1.4516078	0.023255814	0.21582085	1.0	2167	tags=48%, list=27%, signal=65%
GOBP_POSITIVE_REGULATION_OF_PROTEIN_LOCALIZATION_TO_NUCLEUS	51	-0.34486642	-1.4499904	0.033542976	0.21706767	1.0	2407	tags=45%, list=30%, signal=64%
GOBP_BRANCHED_CHAIN_AMINO_ACID_METABOLIC_PROCESS	15	-0.45631602	-1.4495233	0.069815196	0.21662523	1.0	485	tags=27%, list=6%, signal=28%
GOBP_PROTEIN_LOCALIZATION_TO_CHROMATIN	18	-0.44079092	-1.4483631	0.06748466	0.21717855	1.0	1163	tags=39%, list=15%, signal=45%
GOBP_TRANSCRIPTION_BY_RNA_POLYMERASE_I	28	-0.39622793	-1.4466985	0.05882353	0.21838175	1.0	950	tags=36%, list=12%, signal=40%
GOBP_PROTEIN_LOCALIZATION_TO_GOLGI_APPARATUS	17	-0.45243442	-1.4462926	0.077731095	0.21798582	1.0	2266	tags=59%, list=29%, signal=82%
GOBP_PHOSPHATIDYLGLYCEROL_METABOLIC_PROCESS	22	-0.42270565	-1.4447172	0.08070866	0.21914628	1.0	1679	tags=41%, list=21%, signal=52%
GOBP_NUCLEOSOME_MOBILIZATION	15	-0.47580767	-1.4433782	0.055555556	0.22004853	1.0	735	tags=40%, list=9%, signal=44%
GOBP_REGULATION_OF_CELL_CYCLE	577	-0.23818196	-1.4433013	0.0	0.21908656	1.0	2431	tags=37%, list=31%, signal=50%
GOBP_REGULATION_OF_DNA_RECOMBINATION	68	-0.3174666	-1.4429983	0.024242423	0.21844038	1.0	1828	tags=32%, list=23%, signal=42%
GOBP_PYRIMIDINE_CONTAINING_COMPOUND_BIOSYNTHETIC_PROCESS	21	-0.42385834	-1.4424593	0.073267326	0.21819465	1.0	2072	tags=48%, list=26%, signal=64%
GOBP_POSITIVE_REGULATION_OF_DNA_TEMPLATED_TRANSCRIPTION_INITIATION	23	-0.4147413	-1.4423847	46	0.2172728	1.0	2513	tags=52%, list=32%, signal=76%
GOBP_RESPONSE_TO_UV	83	-0.30525157	-1.440801	0.03245436	0.21831936	1.0	1664	tags=33%, list=21%, signal=41%
GOBP_NEGATIVE_REGULATION_OF_DNA_BINDING	27	-0.400117	-1.4371139	0.05773196	0.22253461	1.0	1915	tags=44%, list=24%, signal=58%
GOBP_REGULATION_OF_MACROAUTOPHAGY	103	-0.28724384	-1.4365766	0.01372549	0.22230385	1.0	2171	tags=39%, list=27%, signal=53%
GOBP_NEGATIVE_REGULATION_OF_CELL_CYCLE	216	-0.2601048	-1.4338788	0.008403362	0.22506498	1.0	2480	tags=38%, list=31%, signal=54%
GOBP_PH_REDUCTION	26	-0.39587426	-1.4259799	0.07385229	0.23588622	1.0	1741	tags=42%, list=22%, signal=54%
GOBP_POSITIVE_REGULATION_OF_CARBOHYDRATE_METABOLIC_PROCESS	35	-0.36114186	-1.4227755	0.058333334	0.23974532	1.0	981	tags=29%, list=12%, signal=32%
GOBP_ORGANONITROGEN_COMPOUND_CATABOLIC_PROCESS	708	-0.22613935	-1.4188783	0.0	0.24463396	1.0	1861	tags=30%, list=23%, signal=35%
GOBP_RESPONSE_TO_PLATELET_DERIVED_GROWTH_FACTOR	15	-0.46175113	-1.4185269	0.06818182	0.2440562	1.0	873	tags=33%, list=11%, signal=37%
GOBP_CORONARY_VASCULATURE_DEVELOPMENT	24	-0.3994633	-1.4184574	0.057654075	0.24305914	1.0	1704	tags=38%, list=22%, signal=48%
GOBP_POSITIVE_REGULATION_OF_PEPTIDYL_LYSINE_ACETYLATION	20	-0.42357543	-1.4163764	0.06910569	0.24527116	1.0	2760	tags=70%, list=35%, signal=107%
GOBP_SOMATIC_DIVERSIFICATION_OF_IMMUNE_RECEPTORS	45	-0.3382467	-1.4160744	0.05732484	0.24459997	1.0	1972	tags=33%, list=25%, signal=44%
GOBP_DIACYLGLYCEROL_METABOLIC_PROCESS	16	-0.44638517	-1.4157041	0.088709675	0.24416389	1.0	2088	tags=44%, list=26%, signal=59%
GOBP_REGULATION_OF_GLYCOLYTIC_PROCESS	22	-0.40849605	-1.4150501	0.05928854	0.24405989	1.0	981	tags=36%, list=12%, signal=41%
GOBP_REGULATION_OF_CENTROSOME_CYCLE	34	-0.35668087	-1.4124846	0.049356222	0.24662447	1.0	2427	tags=53%, list=31%, signal=76%
GOBP_INTRACELLULAR_RECEPTOR_SIGNALING_PATHWAY	140	-0.2719212	-1.411314	0.018404908	0.24739142	1.0	2104	tags=34%, list=27%, signal=46%
GOBP_NEGATIVE_REGULATION_OF_PROTEIN_MODIFICATION_BY_SMALL_PROTEIN_CONJUGATION_OR_REMOVAL	45	-0.34355122	-1.4105625	0.046025105	0.24754569	1.0	1373	tags=31%, list=17%, signal=37%
GOBP_REGULATION_OF_SIGNAL_TRANSDUCTION_BY_P53_CLASS_MEDIATOR	48	-0.33718276	-1.409641	0.041420117	0.24785456	1.0	2603	tags=50%, list=33%, signal=74%
GOBP_PEPTIDYL_LYSINE_DIMETHYLATION	15	-0.45655805	-1.4092097	0.103846155	0.24755433	1.0	1417	tags=27%, list=18%, signal=32%
GOBP_CELL_DIFFERENTIATION_IN_HINDBRAIN	15	-0.4580094	-1.4080116	102	0.24841145	1.0	1891	tags=47%, list=24%, signal=61%
GOBP_NEGATIVE_REGULATION_OF_PROTEIN_LOCALIZATION_TO_NUCLEUS	21	-0.4147718	-1.4062405	0.081871346	0.25009152	1.0	1795	tags=52%, list=23%, signal=68%
GOBP_RNA_POLYMERASE_II_PREINITIATION_COMPLEX_ASSEMBLY	15	-0.45364934	-1.4058715	0.09915612	0.24957769	1.0	2480	tags=60%, list=31%, signal=87%
GOBP_NEGATIVE_REGULATION_OF_BIOSYNTHETIC_PROCESS	780	-0.22389002	-1.4058399	0.0	0.2485563	1.0	2061	tags=32%, list=26%, signal=39%
GOBP_LENS_FIBER_CELL_DIFFERENTIATION	20	-0.4122345	-1.4032468	0.0804829	0.25155413	1.0	940	tags=30%, list=12%, signal=34%
GOBP_ENERGY_HOMEOSTASIS	25	-0.39778975	-1.4029354	0.08216433	0.25091246	1.0	1596	tags=44%, list=20%, signal=55%
GOBP_MEGAKARYOCYTE_DIFFERENTIATION	20	-0.41675678	-1.4022821	0.06535948	0.25091335	1.0	736	tags=25%, list=9%, signal=27%
GOBP_REGULATION_OF_MRNA_METABOLIC_PROCESS	170	-0.26285022	-1.4015115	0.014084507	0.25119883	1.0	1693	tags=31%, list=21%, signal=39%
GOBP_MONOUBIQUITINATED_PROTEIN_DEUBIQUITINATION	27	-0.38563558	-1.3970352	0.053497944	0.2570101	1.0	1664	tags=37%, list=21%, signal=47%
GOBP_ATP_SYNTHESIS_COUPLED_ELECTRON_TRANSPORT	21	-0.4109023	-1.395306	0.09274194	0.25869355	1.0	483	tags=24%, list=6%, signal=25%
GOBP_SECRETORY_GRANULE_ORGANIZATION	20	-0.4112951	-1.3939708	0.0781893	0.25969237	1.0	2038	tags=35%, list=26%, signal=47%
GOBP_PROTEIN_LOCALIZATION_TO_ORGANELLE	503	-0.22928187	-1.393763	0.0	0.2589678	1.0	2250	tags=35%, list=28%, signal=46%
GOBP_POSITIVE_REGULATION_OF_HISTONE_H3_K4_METHYLATION	18	-0.43053487	-1.3923889	0.09054326	0.26006705	1.0	1001	tags=33%, list=13%, signal=38%
GOBP_NEGATIVE_REGULATION_OF_CELLULAR_PROTEIN_CATABOLIC_PROCESS	38	-0.34835553	-1.3910556	0.068136275	0.2611798	1.0	1196	tags=32%, list=15%, signal=37%
GOBP_PROTEIN_K63_LINKED_UBIQUITINATION	28	-0.38184977	-1.3903048	0.088709675	0.26129657	1.0	1177	tags=32%, list=15%, signal=38%
GOBP_AMINO_ACID_ACTIVATION	16	-0.4416788	-1.3892081	0.08366534	0.26198968	1.0	2657	tags=50%, list=34%, signal=75%
GOBP_NEGATIVE_REGULATION_OF_TRANSCRIPTION_BY_RNA_POLYMERASE_II	427	-0.23419298	-1.3872468	0.0	0.26408425	1.0	2256	tags=36%, list=28%, signal=47%
GOBP_DNA_INTEGRITY_CHECKPOINT_SIGNALING	79	-0.29574472	-1.3870573	0.03258656	0.26333264	1.0	2275	tags=37%, list=29%, signal=51%
GOBP_NEGATIVE_REGULATION_OF_FIBROBLAST_PROLIFERATION	15	-0.4530935	-1.3863523	84	0.263357	1.0	2482	tags=67%, list=31%, signal=97%
GOBP_NEGATIVE_REGULATION_OF_DNA_METABOLIC_PROCESS	66	-0.30174443	-1.3843405	0.04742268	0.26555002	1.0	2400	tags=41%, list=30%, signal=58%
GOBP_NEGATIVE_REGULATION_OF_ATP_METABOLIC_PROCESS	17	-0.42728445	-1.3835675	0.078313254	0.2658284	1.0	858	tags=35%, list=11%, signal=39%
GOBP_TRANSCRIPTION_BY_RNA_POLYMERASE_III	28	-0.37518916	-1.3827151	0.09090909	0.2661968	1.0	1507	tags=36%, list=19%, signal=44%
GOBP_SCF_DEPENDENT_PROTEASOMAL_UBIQUITIN_DEPENDENT_PROTEIN_CATABOLIC_PROCESS	30	-0.3675084	-1.3815295	0.07723577	0.26708156	1.0	1597	tags=40%, list=20%, signal=50%
GOBP_ESTABLISHMENT_OF_PROTEIN_LOCALIZATION_TO_ORGANELLE	232	-0.2486531	-1.3808774	0.01705757	0.2672195	1.0	1697	tags=28%, list=21%, signal=35%
GOBP_REGULATION_OF_IMMUNOGLOBULIN_PRODUCTION	31	-0.3663154	-1.3800334	0.07172131	0.26761913	1.0	931	tags=26%, list=12%, signal=29%
GOBP_REGULATION_OF_EXTRINSIC_APOPTOTIC_SIGNALING_PATHWAY_IN_ABSENCE_OF_LIGAND	18	-0.43330586	-1.3788834	0.10655738	0.26835227	1.0	1544	tags=44%, list=19%, signal=55%
GOBP_RESPONSE_TO_AMINO_ACID_STARVATION	35	-0.36147633	-1.3768499	0.080168776	0.27070153	1.0	2917	tags=54%, list=37%, signal=86%
GOBP_TOR_SIGNALING	74	-0.2997154	-1.3764673	0.05252101	0.27022478	1.0	2243	tags=42%, list=28%, signal=58%
GOBP_POSITIVE_REGULATION_OF_PROTEIN_CATABOLIC_PROCESS	133	-0.26660752	-1.3759735	0.010224949	0.2700092	1.0	2448	tags=44%, list=31%, signal=62%
GOBP_MRNA_TRANSPORT	64	-0.30480152	-1.3753272	0.043209877	0.26997948	1.0	2417	tags=45%, list=31%, signal=65%
GOBP_REGULATION_OF_CELLULAR_PROTEIN_CATABOLIC_PROCESS	137	-0.27124345	-1.375268	0.02258727	0.2690384	1.0	1915	tags=35%, list=24%, signal=45%
GOBP_SISTER_CHROMATID_COHESION	31	-0.3590701	-1.373125	0.07952286	0.27140778	1.0	2759	tags=65%, list=35%, signal=99%
GOBP_POSITIVE_REGULATION_OF_UBIQUITIN_DEPENDENT_PROTEIN_CATABOLIC_PROCESS	57	-0.31703228	-1.3713113	0.064989515	0.2732154	1.0	1915	tags=37%, list=24%, signal=48%
GOBP_REGULATION_OF_CELL_CYCLE_PROCESS	386	-0.23072055	-1.3700273	0.0041753654	0.2743718	1.0	2431	tags=37%, list=31%, signal=51%
GOBP_MITOTIC_CELL_CYCLE_CHECKPOINT_SIGNALING	81	-0.2881604	-1.3656054	0.05168986	0.28087127	1.0	1884	tags=30%, list=24%, signal=38%
GOBP_REGULATION_OF_HISTONE_H3_K4_METHYLATION	21	-0.39526522	-1.361561	0.1106383	0.28670278	1.0	1001	tags=29%, list=13%, signal=33%
GOBP_NUCLEOSIDE_TRIPHOSPHATE_BIOSYNTHETIC_PROCESS	32	-0.35979623	-1.3613077	0.08431373	0.28608584	1.0	2072	tags=47%, list=26%, signal=63%
GOBP_SIGNAL_TRANSDUCTION_BY_P53_CLASS_MEDIATOR	86	-0.284222	-1.3605636	0.04208417	0.28621623	1.0	1435	tags=29%, list=18%, signal=35%
GOBP_CELL_CYCLE_PHASE_TRANSITION	305	-0.23669067	-1.3591641	0.015841585	0.28773034	1.0	2462	tags=38%, list=31%, signal=53%
GOBP_METAPHASE_ANAPHASE_TRANSITION_OF_CELL_CYCLE	47	-0.3229049	-1.357308	0.06300813	0.2899252	1.0	1905	tags=34%, list=24%, signal=45%
GOBP_NEGATIVE_REGULATION_OF_TOR_SIGNALING	27	-0.37418956	-1.3532676	0.10784314	0.29587108	1.0	2170	tags=48%, list=27%, signal=66%
GOBP_NEGATIVE_REGULATION_OF_PROTEIN_CATABOLIC_PROCESS	67	-0.29966614	-1.3519222	0.05942623	0.2970945	1.0	1196	tags=28%, list=15%, signal=33%
GOBP_PROTEIN_IMPORT	114	-0.27253905	-1.3507556	0.036363635	0.29812324	1.0	1697	tags=29%, list=21%, signal=36%
GOBP_MIRNA_METABOLIC_PROCESS	20	-0.39567208	-1.3494692	0.119521916	0.29931223	1.0	852	tags=40%, list=11%, signal=45%
GOBP_POSITIVE_REGULATION_OF_DNA_RECOMBINATION	39	-0.33294424	-1.3487903	0.09650924	0.29946235	1.0	931	tags=26%, list=12%, signal=29%
GOBP_REGULATION_OF_NUCLEOCYTOPLASMIC_TRANSPORT	60	-0.30158824	-1.3484694	0.05462185	0.29890898	1.0	1989	tags=40%, list=25%, signal=53%
GOBP_MITOTIC_CELL_CYCLE_PHASE_TRANSITION	253	-0.23763387	-1.3482448	0.01923077	0.29825085	1.0	1795	tags=29%, list=23%, signal=37%
GOBP_EMBRYONIC_CRANIAL_SKELETON_MORPHOGENESIS	28	-0.36791897	-1.3463376	0.10097087	0.30059978	1.0	1648	tags=32%, list=21%, signal=40%
GOBP_EMBRYONIC_SKELETAL_SYSTEM_DEVELOPMENT	81	-0.28598493	-1.3453221	0.04518664	0.3013532	1.0	1462	tags=31%, list=18%, signal=37%
GOBP_RESPONSE_TO_GROWTH_HORMONE	16	-0.43721953	-1.344702	0.11439842	0.30130187	1.0	1245	tags=44%, list=16%, signal=52%
GOBP_RNA_PHOSPHODIESTER_BOND_HYDROLYSIS_ENDONUCLEOLYTIC	42	-0.33113283	-1.3436	0.075510204	0.30224186	1.0	2522	tags=45%, list=32%, signal=66%
GOBP_REGULATION_OF_NUCLEOTIDE_METABOLIC_PROCESS	34	-0.35136288	-1.3413298	0.08467742	0.30524448	1.0	1151	tags=35%, list=15%, signal=41%
GOBP_REGULATION_OF_MRNA_CATABOLIC_PROCESS	109	-0.27153972	-1.3393979	0.050607286	0.3075358	1.0	1942	tags=36%, list=25%, signal=47%
GOBP_ANDROGEN_RECEPTOR_SIGNALING_PATHWAY	28	-0.35569656	-1.3384981	0.12323232	0.3080249	1.0	699	tags=29%, list=9%, signal=31%
GOBP_CELLULAR_NITROGEN_COMPOUND_CATABOLIC_PROCESS	245	-0.24049293	-1.3373967	0.014957265	0.30894637	1.0	1692	tags=29%, list=21%, signal=36%
GOBP_REGULATION_OF_MRNA_SPLICING_VIA_SPLICEOSOME	52	-0.31014678	-1.3372145	0.07430998	0.3081726	1.0	1521	tags=33%, list=19%, signal=40%
GOBP_SPERMATID_DIFFERENTIATION	68	-0.29163694	-1.3359919	0.06324111	0.30933556	1.0	2230	tags=41%, list=28%, signal=57%
GOBP_ALTERNATIVE_MRNA_SPLICING_VIA_SPLICEOSOME	42	-0.3357798	-1.3345562	0.08421053	0.31090888	1.0	1092	tags=29%, list=14%, signal=33%
GOBP_CEREBRAL_CORTEX_RADIALLY_ORIENTED_CELL_MIGRATION	19	-0.4067511	-1.3337415	0.11500975	0.31130356	1.0	2642	tags=58%, list=33%, signal=87%
GOBP_COPII_COATED_VESICLE_BUDDING	21	-0.39168397	-1.3327229	0.12966602	0.31206885	1.0	1353	tags=38%, list=17%, signal=46%
GOBP_NEGATIVE_REGULATION_OF_CELL_CYCLE_PROCESS	172	-0.2518813	-1.3300277	0.025641026	0.31608188	1.0	2285	tags=34%, list=29%, signal=46%
GOBP_RNA_DESTABILIZATION	71	-0.29114768	-1.3299966	0.07157464	0.31507263	1.0	1942	tags=37%, list=25%, signal=48%
GOBP_CELLULAR_RESPONSE_TO_LIGHT_STIMULUS	65	-0.2972735	-1.3275064	0.054507338	0.31847453	1.0	1761	tags=32%, list=22%, signal=41%
GOBP_EMBRYONIC_AXIS_SPECIFICATION	19	-0.40075886	-1.3254085	0.11290322	0.32144508	1.0	2629	tags=58%, list=33%, signal=86%
GOBP_STEROID_HORMONE_MEDIATED_SIGNALING_PATHWAY	77	-0.28583404	-1.3248616	0.05144033	0.32137284	1.0	782	tags=19%, list=10%, signal=21%
GOBP_NUCLEAR_TRANSCRIBED_MRNA_CATABOLIC_PROCESS_NONSENSE_MEDIATED_DECAY	27	-0.36283264	-1.3238554	0.117529884	0.32220203	1.0	972	tags=30%, list=12%, signal=34%
GOBP_POSITIVE_REGULATION_OF_DNA_BIOSYNTHETIC_PROCESS	44	-0.31576297	-1.3236185	0.077220075	0.3215861	1.0	1651	tags=36%, list=21%, signal=46%
GOBP_POSITIVE_REGULATION_OF_CATABOLIC_PROCESS	309	-0.2281453	-1.3210098	0.010989011	0.3254599	1.0	2171	tags=35%, list=27%, signal=46%
GOBP_NEGATIVE_REGULATION_OF_RESPONSE_TO_DNA_DAMAGE_STIMULUS	48	-0.31037217	-1.3210007	0.08057851	0.32438618	1.0	2556	tags=52%, list=32%, signal=76%
GOBP_NUCLEOBASE_CONTAINING_COMPOUND_TRANSPORT	109	-0.26952046	-1.319787	0.04347826	0.32562566	1.0	2417	tags=41%, list=31%, signal=59%
GOBP_REGULATION_OF_DNA_BIOSYNTHETIC_PROCESS	74	-0.28715625	-1.3194277	0.064579256	0.3251944	1.0	1885	tags=38%, list=24%, signal=49%
GOBP_PLACENTA_DEVELOPMENT	90	-0.27869388	-1.3180261	0.06680162	0.32675236	1.0	1914	tags=34%, list=24%, signal=45%
GOBP_REGULATION_OF_CARBOHYDRATE_CATABOLIC_PROCESS	25	-0.36577347	-1.3148243	0.12058212	0.33183184	1.0	981	tags=32%, list=12%, signal=36%
GOBP_NEGATIVE_REGULATION_OF_RESPONSE_TO_BIOTIC_STIMULUS	44	-0.32235587	-1.3133259	0.09710744	0.33369806	1.0	1155	tags=30%, list=15%, signal=34%
GOBP_POSITIVE_REGULATION_OF_HISTONE_MODIFICATION	59	-0.29636803	-1.3100396	0.06910569	0.33909428	1.0	2760	tags=54%, list=35%, signal=83%
GOBP_NUCLEOSIDE_MONOPHOSPHATE_BIOSYNTHETIC_PROCESS	26	-0.36064452	-1.308037	0.12133072	0.3420372	1.0	2279	tags=50%, list=29%, signal=70%
GOBP_TORC1_SIGNALING	32	-0.34086344	-1.3070719	0.119284295	0.34292364	1.0	2947	tags=66%, list=37%, signal=104%
GOBP_NEGATIVE_REGULATION_OF_CHROMOSOME_ORGANIZATION	57	-0.2993255	-1.3067908	0.089108914	0.34238946	1.0	2431	tags=37%, list=31%, signal=53%
GOBP_INNERVATION	19	-0.3881635	-1.3066107	0.13173653	0.34170616	1.0	2299	tags=53%, list=29%, signal=74%
GOBP_MITOTIC_G2_M_TRANSITION_CHECKPOINT	34	-0.3395851	-1.3054792	0.12352941	0.34277463	1.0	1711	tags=38%, list=22%, signal=49%
GOBP_NEGATIVE_REGULATION_OF_INTRACELLULAR_STEROID_HORMONE_RECEPTOR_SIGNALING_PATHWAY	26	-0.36346874	-1.3051028	0.1352459	0.3423586	1.0	699	tags=27%, list=9%, signal=29%
GOBP_GOLGI_VESICLE_TRANSPORT	185	-0.24236862	-1.304314	0.019493178	0.3428223	1.0	1353	tags=25%, list=17%, signal=30%
GOBP_POSITIVE_REGULATION_OF_PROTEIN_ACETYLATION	27	-0.3561076	-1.3007251	0.1391129	0.34900042	1.0	2760	tags=63%, list=35%, signal=96%
GOBP_REGULATION_OF_CELL_CYCLE_PHASE_TRANSITION	241	-0.23310055	-1.2998554	0.020491803	0.3496464	1.0	2275	tags=35%, list=29%, signal=47%
GOBP_POSITIVE_REGULATION_OF_PROTEOLYSIS_INVOLVED_IN_CELLULAR_PROTEIN_CATABOLIC_PROCESS	70	-0.2852366	-1.2996411	0.077731095	0.3489201	1.0	2448	tags=46%, list=31%, signal=66%
GOBP_HORMONE_MEDIATED_SIGNALING_PATHWAY	97	-0.27071577	-1.2992282	0.07692308	0.3486309	1.0	851	tags=21%, list=11%, signal=23%
GOBP_ORGANIC_CYCLIC_COMPOUND_CATABOLIC_PROCESS	264	-0.22781888	-1.298727	0.024340771	0.34852788	1.0	1692	tags=28%, list=21%, signal=35%
GOBP_DNA_STRAND_ELONGATION	24	-0.36394304	-1.2975401	0.12526539	0.34992164	1.0	3003	tags=71%, list=38%, signal=114%
GOBP_REGULATION_OF_AUTOPHAGY	208	-0.23613378	-1.2949569	0.03125	0.3539282	1.0	2171	tags=36%, list=27%, signal=48%
GOBP_CELLULAR_SENESCENCE	44	-0.31000525	-1.2948002	0.113502935	0.35314447	1.0	2416	tags=43%, list=31%, signal=62%
GOBP_REGULATION_OF_CHROMOSOME_SEPARATION	49	-0.3061847	-1.2927003	0.087576374	0.35621315	1.0	1905	tags=33%, list=24%, signal=43%
GOBP_PROTEIN_STABILIZATION	86	-0.27360052	-1.2919302	0.057142857	0.35672647	1.0	2797	tags=48%, list=35%, signal=73%
GOBP_REGULATION_OF_CHROMOSOME_SEGREGATION	59	-0.2907778	-1.2876161	0.10973085	0.36452144	1.0	1905	tags=32%, list=24%, signal=42%
GOBP_CYTOPLASMIC_MICROTUBULE_ORGANIZATION	37	-0.32771456	-1.2875841	0.13469388	0.36345276	1.0	2217	tags=43%, list=28%, signal=60%
GOBP_CELL_CYCLE_G1_S_PHASE_TRANSITION	125	-0.25362083	-1.2867955	0.06321839	0.36395428	1.0	1436	tags=26%, list=18%, signal=31%
GOBP_POST_GOLGI_VESICLE_MEDIATED_TRANSPORT	72	-0.28114754	-1.285988	0.06198347	0.36450022	1.0	1306	tags=28%, list=16%, signal=33%
GOBP_THYMUS_DEVELOPMENT	25	-0.36106008	-1.2844049	0.16167665	0.36658266	1.0	1842	tags=36%, list=23%, signal=47%
GOBP_PROTEIN_K63_LINKED_DEUBIQUITINATION	23	-0.35997856	-1.2834266	0.1326087	0.36745542	1.0	1949	tags=43%, list=25%, signal=58%
GOBP_RIBONUCLEOSIDE_DIPHOSPHATE_METABOLIC_PROCESS	58	-0.29324985	-1.2817646	0.10763209	0.36982107	1.0	2495	tags=47%, list=32%, signal=67%
GOBP_POSITIVE_REGULATION_OF_POSTTRANSCRIPTIONAL_GENE_SILENCING	24	-0.35657337	-1.2806916	0.15370019	0.3709851	1.0	1357	tags=38%, list=17%, signal=45%
GOBP_NEGATIVE_REGULATION_OF_COLD_INDUCED_THERMOGENESIS	26	-0.35134983	-1.2802526	0.13967611	0.37086093	1.0	2359	tags=46%, list=30%, signal=66%
GOBP_REGULATION_OF_CELL_CYCLE_CHECKPOINT	26	-0.35633066	-1.2797383	0.15682282	0.37080652	1.0	2196	tags=42%, list=28%, signal=58%
GOBP_MICROTUBULE_ORGANIZING_CENTER_ORGANIZATION	100	-0.26446575	-1.2792796	0.077689245	0.37072453	1.0	2427	tags=43%, list=31%, signal=61%
GOBP_NEGATIVE_REGULATION_OF_HISTONE_MODIFICATION	25	-0.36050704	-1.2777508	0.15551181	0.37278807	1.0	2402	tags=52%, list=30%, signal=74%
GOBP_REGULATION_OF_CARBOHYDRATE_METABOLIC_PROCESS	90	-0.27079165	-1.2742122	0.09832636	0.3792	1.0	1170	tags=23%, list=15%, signal=27%
GOBP_DOUBLE_STRAND_BREAK_REPAIR_VIA_NONHOMOLOGOUS_END_JOINING	37	-0.31441802	-1.2697768	0.1456693	0.38756302	1.0	1791	tags=35%, list=23%, signal=45%
GOBP_RESPONSE_TO_NERVE_GROWTH_FACTOR	31	-0.3391065	-1.26954	0.13793103	0.38689286	1.0	2557	tags=55%, list=32%, signal=81%
GOBP_SIGNAL_TRANSDUCTION_IN_RESPONSE_TO_DNA_DAMAGE	109	-0.2568647	-1.2677735	0.077220075	0.38957068	1.0	2760	tags=42%, list=35%, signal=64%
GOBP_CELLULAR_RESPONSE_TO_VIRUS	37	-0.32236174	-1.2664009	0.1484375	0.3914461	1.0	1678	tags=30%, list=21%, signal=38%
GOBP_POSITIVE_REGULATION_OF_ATP_METABOLIC_PROCESS	17	-0.40182522	-1.2663153	0.17928287	0.39046943	1.0	981	tags=41%, list=12%, signal=47%
GOBP_LABYRINTHINE_LAYER_DEVELOPMENT	32	-0.3358937	-1.2632319	0.15354331	0.3960935	1.0	1900	tags=44%, list=24%, signal=57%
GOBP_CHROMOSOME_SEPARATION	67	-0.27985716	-1.2614937	0.0989899	0.39873388	1.0	1905	tags=31%, list=24%, signal=41%
GOBP_INTRACELLULAR_PROTEIN_TRANSPORT	475	-0.20979293	-1.2610632	0.024640657	0.39854872	1.0	1915	tags=29%, list=24%, signal=36%
GOBP_PHOSPHATIDYLINOSITOL_METABOLIC_PROCESS	89	-0.26225364	-1.2606112	0.1	0.39831686	1.0	1746	tags=33%, list=22%, signal=41%
GOBP_PYRIMIDINE_NUCLEOBASE_METABOLIC_PROCESS	17	-0.39270133	-1.2598928	0.18934911	0.3987279	1.0	2044	tags=41%, list=26%, signal=55%
GOBP_OXIDATIVE_PHOSPHORYLATION	37	-0.3260263	-1.2581171	0.14807302	0.40158135	1.0	1049	tags=27%, list=13%, signal=31%
GOBP_DOPAMINE_RECEPTOR_SIGNALING_PATHWAY	15	-0.411163	-1.2530242	0.19502075	0.41201147	1.0	1127	tags=27%, list=14%, signal=31%
GOBP_UBIQUITIN_DEPENDENT_PROTEIN_CATABOLIC_PROCESS_VIA_THE_MULTIVESICULAR_BODY_SORTING_PATHWAY	20	-0.37616563	-1.249408	0.1743487	0.41916662	1.0	2546	tags=60%, list=32%, signal=88%
GOBP_REGULATION_OF_CELLULAR_AMIDE_METABOLIC_PROCESS	251	-0.2225208	-1.2490201	0.051896207	0.4189109	1.0	2036	tags=31%, list=26%, signal=41%
GOBP_REGULATION_OF_PROTEIN_ACETYLATION	44	-0.3033079	-1.2485126	0.14634146	0.41889274	1.0	2760	tags=57%, list=35%, signal=87%
GOBP_PEPTIDE_BIOSYNTHETIC_PROCESS	316	-0.2171402	-1.2469747	0.032629557	0.4212242	1.0	1542	tags=24%, list=19%, signal=29%
GOBP_NEGATIVE_REGULATION_OF_CELLULAR_MACROMOLECULE_BIOSYNTHETIC_PROCESS	162	-0.2340739	-1.2445862	0.06779661	0.42585674	1.0	1942	tags=33%, list=25%, signal=42%
GOBP_PYRIMIDINE_RIBONUCLEOTIDE_BIOSYNTHETIC_PROCESS	15	-0.4017696	-1.2429744	0.2209073	0.42851287	1.0	2072	tags=47%, list=26%, signal=63%
GOBP_NEGATIVE_REGULATION_OF_GENE_EXPRESSION	507	-0.20528318	-1.2425101	0.030241935	0.4284361	1.0	1697	tags=27%, list=21%, signal=32%
GOBP_REGULATION_OF_ANDROGEN_RECEPTOR_SIGNALING_PATHWAY	17	-0.39203933	-1.2421919	0.20588236	0.42795438	1.0	699	tags=35%, list=9%, signal=39%
GOBP_POSITIVE_REGULATION_OF_HISTONE_METHYLATION	32	-0.31997967	-1.2419382	0.14545454	0.4273178	1.0	2058	tags=41%, list=26%, signal=55%
GOBP_INTRINSIC_APOPTOTIC_SIGNALING_PATHWAY	158	-0.23538087	-1.2409105	0.08829569	0.42841873	1.0	2081	tags=33%, list=26%, signal=44%
GOBP_HISTONE_H2A_UBIQUITINATION	17	-0.39379588	-1.2408441	0.17154811	0.42738125	1.0	2403	tags=59%, list=30%, signal=84%
GOBP_REGULATION_OF_MITOTIC_CELL_CYCLE_PHASE_TRANSITION	190	-0.23033413	-1.2396039	0.06967213	0.42916688	1.0	1905	tags=31%, list=24%, signal=39%
GOBP_REGULATION_OF_STEROL_TRANSPORT	27	-0.34367335	-1.2386954	0.17193677	0.43010563	1.0	1290	tags=33%, list=16%, signal=40%
GOBP_VIRION_ASSEMBLY	21	-0.3668265	-1.236047	0.18448637	0.43524376	1.0	2546	tags=57%, list=32%, signal=84%
GOBP_REGULATION_OF_SPINDLE_ASSEMBLY	18	-0.3863861	-1.2351134	0.1927966	0.4362868	1.0	2400	tags=50%, list=30%, signal=72%
GOBP_INTRINSIC_APOPTOTIC_SIGNALING_PATHWAY_BY_P53_CLASS_MEDIATOR	40	-0.30993405	-1.2336987	0.15866388	0.43842158	1.0	1218	tags=30%, list=15%, signal=35%
GOBP_REGULATION_OF_AEROBIC_RESPIRATION	15	-0.40541318	-1.2334208	0.20080322	0.43787688	1.0	873	tags=33%, list=11%, signal=37%
GOBP_REGULATION_OF_ALTERNATIVE_MRNA_SPLICING_VIA_SPLICEOSOME	33	-0.31612453	-1.2320893	0.16167665	0.43987706	1.0	1012	tags=24%, list=13%, signal=28%
GOBP_NUCLEOSIDE_DIPHOSPHATE_METABOLIC_PROCESS	66	-0.27075827	-1.2298862	0.16039604	0.44405025	1.0	2117	tags=38%, list=27%, signal=51%
GOBP_GLYCEROPHOSPHOLIPID_BIOSYNTHETIC_PROCESS	132	-0.24188364	-1.2291862	0.09375	0.4445055	1.0	1052	tags=21%, list=13%, signal=24%
GOBP_NEGATIVE_REGULATION_OF_MRNA_PROCESSING	17	-0.38500193	-1.2290156	0.18677042	0.44371217	1.0	1693	tags=41%, list=21%, signal=52%
GOBP_POSITIVE_REGULATION_OF_MRNA_METABOLIC_PROCESS	86	-0.26160395	-1.226029	0.13813229	0.44970325	1.0	1942	tags=34%, list=25%, signal=44%
GOBP_REGULATION_OF_CELLULAR_RESPONSE_TO_TRANSFORMING_GROWTH_FACTOR_BETA_STIMULUS	66	-0.27438334	-1.2252795	0.14457831	0.45024392	1.0	1319	tags=27%, list=17%, signal=32%
GOBP_EMBRYONIC_PLACENTA_DEVELOPMENT	57	-0.2761792	-1.2251931	0.15400843	0.44924897	1.0	1900	tags=37%, list=24%, signal=48%
GOBP_REGULATION_OF_MRNA_3_END_PROCESSING	20	-0.36686352	-1.2238716	0.20116054	0.4512711	1.0	2378	tags=45%, list=30%, signal=64%
GOBP_DNA_REPLICATION	161	-0.22992481	-1.2236592	0.094412334	0.45057812	1.0	1971	tags=32%, list=25%, signal=41%
GOBP_NUCLEOTIDE_PHOSPHORYLATION	47	-0.29474476	-1.2220335	0.15876289	0.4534434	1.0	2117	tags=40%, list=27%, signal=55%
GOBP_PYRIMIDINE_RIBONUCLEOTIDE_METABOLIC_PROCESS	19	-0.37397233	-1.2208059	0.20867768	0.45532027	1.0	2072	tags=42%, list=26%, signal=57%
GOBP_MITOTIC_DNA_INTEGRITY_CHECKPOINT_SIGNALING	51	-0.285659	-1.2200986	0.13980582	0.455808	1.0	2234	tags=35%, list=28%, signal=49%
GOBP_REGULATION_OF_DNA_BINDING	59	-0.27934897	-1.2198907	0.15257733	0.45513862	1.0	2046	tags=34%, list=26%, signal=45%
GOBP_DNA_CONFORMATION_CHANGE	159	-0.23428595	-1.2180276	0.08913043	0.45838007	1.0	1810	tags=29%, list=23%, signal=37%
GOBP_LIVER_REGENERATION	17	-0.37730876	-1.2176597	0.23662551	0.4580874	1.0	1651	tags=47%, list=21%, signal=59%
GOBP_REGULATION_OF_CENTRIOLE_REPLICATION	16	-0.39414373	-1.2174572	0.20860215	0.4573771	1.0	2953	tags=69%, list=37%, signal=109%
GOBP_REGULATION_OF_CELL_CYCLE_G1_S_PHASE_TRANSITION	89	-0.25288275	-1.2165049	0.1015625	0.45857057	1.0	1386	tags=26%, list=18%, signal=31%
GOBP_SOMATIC_DIVERSIFICATION_OF_IMMUNOGLOBULINS_INVOLVED_IN_IMMUNE_RESPONSE	28	-0.32855678	-1.2162828	0.18637274	0.45800307	1.0	931	tags=21%, list=12%, signal=24%
GOBP_MITOCHONDRIAL_GENE_EXPRESSION	54	-0.27960497	-1.2159168	0.15	0.45772657	1.0	724	tags=20%, list=9%, signal=22%
GOBP_REGULATION_OF_CELLULAR_MACROMOLECULE_BIOSYNTHETIC_PROCESS	400	-0.2044306	-1.2159129	0.035928145	0.4565489	1.0	1696	tags=26%, list=21%, signal=32%
GOBP_MITOCHONDRION_ORGANIZATION	254	-0.21645986	-1.2147567	0.07302231	0.45807952	1.0	2284	tags=36%, list=29%, signal=49%
GOBP_PURINE_NUCLEOSIDE_MONOPHOSPHATE_METABOLIC_PROCESS	26	-0.3351567	-1.2138364	204	0.45906132	1.0	2279	tags=50%, list=29%, signal=70%
GOBP_RESPONSE_TO_INTERLEUKIN_6	19	-0.36251867	-1.2135893	0.19477911	0.458497	1.0	673	tags=21%, list=8%, signal=23%
GOBP_POSITIVE_REGULATION_OF_PROTEIN_MODIFICATION_BY_SMALL_PROTEIN_CONJUGATION_OR_REMOVAL	74	-0.26271078	-1.2128922	0.13709678	0.45911977	1.0	2950	tags=57%, list=37%, signal=90%
GOBP_REGULATION_OF_HEMATOPOIETIC_PROGENITOR_CELL_DIFFERENTIATION	22	-0.35608628	-1.212568	0.17680608	0.45871034	1.0	1594	tags=32%, list=20%, signal=40%
GOBP_REGULATION_OF_CELL_PROJECTION_ASSEMBLY	147	-0.23076914	-1.2119731	0.1097561	0.45897758	1.0	1392	tags=23%, list=18%, signal=28%
GOBP_NEGATIVE_REGULATION_OF_CELL_CYCLE_PHASE_TRANSITION	145	-0.23079327	-1.2108598	0.10358566	0.46055004	1.0	2275	tags=32%, list=29%, signal=45%
GOBP_MITOTIC_G2_DNA_DAMAGE_CHECKPOINT_SIGNALING	25	-0.33895996	-1.2102664	204	0.46084106	1.0	2234	tags=44%, list=28%, signal=61%
GOBP_SPINDLE_LOCALIZATION	30	-0.31804833	-1.2101449	0.2008547	0.46001112	1.0	2282	tags=47%, list=29%, signal=65%
GOBP_DSRNA_PROCESSING	35	-0.30593315	-1.2100586	0.18309858	0.45906106	1.0	1267	tags=29%, list=16%, signal=34%
GOBP_REGULATION_OF_CELLULAR_PH	40	-0.29774296	-1.2092044	0.1724138	0.4600278	1.0	1925	tags=35%, list=24%, signal=46%
GOBP_CENTRIOLE_ASSEMBLY	28	-0.33384877	-1.2081188	0.18123667	0.46155158	1.0	2760	tags=57%, list=35%, signal=87%
GOBP_DEMETHYLATION	39	-0.30733344	-1.2080122	0.20042644	0.4606509	1.0	2775	tags=54%, list=35%, signal=82%
GOBP_CELL_DIVISION	363	-0.20475899	-1.2059268	0.059304703	0.4645191	1.0	2429	tags=38%, list=31%, signal=52%
GOBP_POSITIVE_REGULATION_OF_CELLULAR_CARBOHYDRATE_METABOLIC_PROCESS	23	-0.34631184	-1.2035631	0.22134387	0.46901736	1.0	769	tags=22%, list=10%, signal=24%
GOBP_ASPARTATE_FAMILY_AMINO_ACID_METABOLIC_PROCESS	25	-0.33607507	-1.202753	0.19551934	0.46980444	1.0	354	tags=16%, list=4%, signal=17%
GOBP_POSITIVE_REGULATION_OF_MIRNA_TRANSCRIPTION	26	-0.33042526	-1.2026477	0.20588236	0.46886346	1.0	1876	tags=35%, list=24%, signal=45%
GOBP_REGULATION_OF_DENDRITIC_SPINE_DEVELOPMENT	32	-0.31834176	-1.2014359	0.19665273	0.47074863	1.0	1948	tags=44%, list=25%, signal=58%
GOBP_PHOSPHATIDYLINOSITOL_BIOSYNTHETIC_PROCESS	76	-0.26315433	-1.2002662	0.15102041	0.4725494	1.0	1746	tags=32%, list=22%, signal=40%
GOBP_APOPTOTIC_SIGNALING_PATHWAY	303	-0.20920634	-1.1997273	0.07083333	0.47276255	1.0	2046	tags=30%, list=26%, signal=39%
GOBP_REGULATION_OF_MITOTIC_CELL_CYCLE	273	-0.21077506	-1.1971834	0.08506224	0.47801092	1.0	2426	tags=36%, list=31%, signal=50%
GOBP_REGULATION_OF_CELL_MIGRATION_INVOLVED_IN_SPROUTING_ANGIOGENESIS	19	-0.3620123	-1.1957246	0.19880715	0.48061344	1.0	273	tags=21%, list=3%, signal=22%
GOBP_NEGATIVE_REGULATION_OF_CELL_CYCLE_G2_M_PHASE_TRANSITION	41	-0.29388994	-1.1956627	0.1910569	0.4795711	1.0	2234	tags=44%, list=28%, signal=61%
GOBP_REGULATION_OF_PROTEIN_STABILITY	155	-0.22616099	-1.195614	0.11853448	0.47849983	1.0	2426	tags=37%, list=31%, signal=52%
GOBP_VACUOLAR_TRANSPORT	97	-0.24637549	-1.1942896	0.14734773	0.48071706	1.0	2557	tags=42%, list=32%, signal=62%
GOBP_MACROAUTOPHAGY	195	-0.2195767	-1.1941195	0.08928572	0.47999167	1.0	1713	tags=27%, list=22%, signal=33%
GOBP_EMBRYO_DEVELOPMENT_ENDING_IN_BIRTH_OR_EGG_HATCHING	403	-0.20363112	-1.193859	0.055201698	0.47953454	1.0	1815	tags=27%, list=23%, signal=33%
GOBP_MAINTENANCE_OF_CELL_NUMBER	85	-0.24934515	-1.1932328	0.14772727	0.47993115	1.0	1001	tags=21%, list=13%, signal=24%
GOBP_LIPOPROTEIN_BIOSYNTHETIC_PROCESS	62	-0.27077064	-1.193188	0.1659836	0.4788885	1.0	2016	tags=35%, list=25%, signal=47%
GOBP_REGULATION_OF_MRNA_PROCESSING	75	-0.25638595	-1.1917062	0.15336135	0.48141795	1.0	1693	tags=31%, list=21%, signal=39%
GOBP_SULFUR_AMINO_ACID_METABOLIC_PROCESS	21	-0.3554335	-1.1887861	0.2296748	0.48769867	1.0	1375	tags=33%, list=17%, signal=40%
GOBP_IN_UTERO_EMBRYONIC_DEVELOPMENT	238	-0.21342431	-1.1854826	0.11016949	0.49499813	1.0	1815	tags=27%, list=23%, signal=34%
GOBP_BIOLOGICAL_PROCESS_INVOLVED_IN_INTERACTION_WITH_SYMBIONT	41	-0.29501724	-1.1852617	0.20292887	0.49435326	1.0	2046	tags=39%, list=26%, signal=52%
GOBP_REGULATION_OF_GLUCONEOGENESIS	22	-0.34086993	-1.185204	0.24703558	0.49330482	1.0	3048	tags=73%, list=38%, signal=118%
GOBP_LYSOSOMAL_TRANSPORT	72	-0.25880507	-1.1841967	175	0.49468145	1.0	1098	tags=22%, list=14%, signal=26%
GOBP_MORPHOGENESIS_OF_EMBRYONIC_EPITHELIUM	96	-0.24641836	-1.182268	0.17463617	0.4983735	1.0	1156	tags=24%, list=15%, signal=28%
GOBP_HINDBRAIN_MORPHOGENESIS	28	-0.31999543	-1.1815655	0.21971253	0.4989993	1.0	1891	tags=36%, list=24%, signal=47%
GOBP_PEPTIDYL_AMINO_ACID_MODIFICATION	718	-0.18817149	-1.1813564	0.030172413	0.49834362	1.0	1743	tags=26%, list=22%, signal=30%
GOBP_NEGATIVE_REGULATION_OF_DNA_REPAIR	22	-0.34964737	-1.1762506	0.25265393	0.5105846	1.0	2272	tags=45%, list=29%, signal=64%
GOBP_CEREBELLAR_CORTEX_MORPHOGENESIS	21	-0.34834555	-1.1749747	0.23541248	0.5126735	1.0	1891	tags=38%, list=24%, signal=50%
GOBP_STEM_CELL_DIVISION	19	-0.3545097	-1.1748128	0.23188406	0.51185036	1.0	2081	tags=47%, list=26%, signal=64%
GOBP_DNA_PACKAGING	107	-0.23729907	-1.173263	0.17444219	0.51456416	1.0	1201	tags=21%, list=15%, signal=25%
GOBP_CEREBELLAR_CORTEX_DEVELOPMENT	29	-0.31962967	-1.173189	0.21052632	0.5135489	1.0	1891	tags=38%, list=24%, signal=50%
GOBP_NUCLEOSIDE_TRIPHOSPHATE_METABOLIC_PROCESS	49	-0.2785187	-1.1726058	0.21428572	0.513843	1.0	1266	tags=29%, list=16%, signal=34%
GOBP_CYTOPLASMIC_PATTERN_RECOGNITION_RECEPTOR_SIGNALING_PATHWAY_IN_RESPONSE_TO_VIRUS	18	-0.3642187	-1.1709721	0.26086956	0.5170431	1.0	1678	tags=33%, list=21%, signal=42%
GOBP_DEVELOPMENTAL_PIGMENTATION	22	-0.33918548	-1.1700189	0.24089068	0.518381	1.0	2983	tags=59%, list=38%, signal=95%
GOBP_GLIAL_CELL_PROLIFERATION	17	-0.3707343	-1.1687262	0.24236253	0.52061766	1.0	1594	tags=35%, list=20%, signal=44%
GOBP_PEPTIDYL_SERINE_MODIFICATION	200	-0.21420306	-1.1663988	0.1416309	0.5253857	1.0	1815	tags=29%, list=23%, signal=36%
GOBP_REGULATION_OF_CELL_AGING	27	-0.31797573	-1.1662	0.22678186	0.5247195	1.0	2416	tags=48%, list=31%, signal=69%
GOBP_PIGMENT_CELL_DIFFERENTIATION	19	-0.3509529	-1.1647857	0.26195425	0.5273258	1.0	1764	tags=37%, list=22%, signal=47%
GOBP_PHOSPHATIDIC_ACID_METABOLIC_PROCESS	23	-0.33542916	-1.164265	0.24457593	0.52751637	1.0	1856	tags=39%, list=23%, signal=51%
GOBP_POSITIVE_REGULATION_OF_CYCLIN_DEPENDENT_PROTEIN_KINASE_ACTIVITY	17	-0.3612212	-1.1639832	0.23913044	0.527096	1.0	1537	tags=29%, list=19%, signal=36%
GOBP_AEROBIC_RESPIRATION	65	-0.2628341	-1.1634527	0.21031746	0.52735764	1.0	1887	tags=34%, list=24%, signal=44%
GOBP_IRON_SULFUR_CLUSTER_ASSEMBLY	15	-0.37656692	-1.1625837	0.2638037	0.528537	1.0	2211	tags=53%, list=28%, signal=74%
GOBP_REGULATION_OF_PEPTIDYL_LYSINE_ACETYLATION	38	-0.28939107	-1.161992	0.22376238	0.5289062	1.0	2760	tags=58%, list=35%, signal=88%
GOBP_REGULATION_OF_EARLY_ENDOSOME_TO_LATE_ENDOSOME_TRANSPORT	15	-0.37634417	-1.159428	0.28282827	0.53463084	1.0	751	tags=33%, list=9%, signal=37%
GOBP_POSITIVE_REGULATION_OF_GLUCOSE_METABOLIC_PROCESS	18	-0.35034943	-1.1564748	0.26639345	0.5415347	1.0	769	tags=22%, list=10%, signal=25%
GOBP_CELLULAR_RESPONSE_TO_RADIATION	106	-0.23533076	-1.1561753	0.17446809	0.5411507	1.0	1651	tags=28%, list=21%, signal=35%
GOBP_POSITIVE_REGULATION_OF_TYPE_I_INTERFERON_PRODUCTION	27	-0.31837657	-1.1560261	0.27565393	0.5403489	1.0	1489	tags=33%, list=19%, signal=41%
GOBP_CELLULAR_MACROMOLECULE_BIOSYNTHETIC_PROCESS	777	-0.18439619	-1.1544379	0.065126054	0.54348725	1.0	1778	tags=25%, list=22%, signal=29%
GOBP_ACTIN_NUCLEATION	22	-0.33409137	-1.1512696	0.2621951	0.55093044	1.0	1015	tags=27%, list=13%, signal=31%
GOBP_ADP_METABOLIC_PROCESS	42	-0.2790961	-1.149663	0.23481782	0.5542641	1.0	2495	tags=45%, list=32%, signal=66%
GOBP_NEGATIVE_REGULATION_OF_DEFENSE_RESPONSE	98	-0.23595345	-1.1492509	0.19874477	0.5541836	1.0	847	tags=19%, list=11%, signal=21%
GOBP_OVARIAN_FOLLICLE_DEVELOPMENT	32	-0.30481368	-1.1483133	0.24813433	0.55567366	1.0	873	tags=25%, list=11%, signal=28%
GOBP_PROTEIN_DNA_COMPLEX_ASSEMBLY	76	-0.24564384	-1.1473583	0.22023809	0.5570922	1.0	1124	tags=21%, list=14%, signal=24%
GOBP_NEGATIVE_REGULATION_OF_INTRACELLULAR_TRANSPORT	31	-0.30393222	-1.1467409	0.26705652	0.55760145	1.0	2455	tags=48%, list=31%, signal=70%
GOBP_THYROID_GLAND_DEVELOPMENT	18	-0.3544716	-1.1465867	0.30290458	0.55678046	1.0	1463	tags=33%, list=18%, signal=41%
GOBP_RECEPTOR_RECYCLING	19	-0.3537401	-1.1463833	0.28679246	0.55616003	1.0	1306	tags=37%, list=16%, signal=44%
GOBP_CELLULAR_PROCESS_INVOLVED_IN_REPRODUCTION_IN_MULTICELLULAR_ORGANISM	160	-0.2170466	-1.1451335	0.1659836	0.55865705	1.0	2230	tags=36%, list=28%, signal=49%
GOBP_PEPTIDE_METABOLIC_PROCESS	384	-0.19465624	-1.1450994	0.12227074	0.5575647	1.0	1577	tags=23%, list=20%, signal=28%
GOBP_RIBONUCLEOSIDE_TRIPHOSPHATE_METABOLIC_PROCESS	38	-0.27932245	-1.1448673	0.26652893	0.5569765	1.0	1266	tags=26%, list=16%, signal=31%
GOBP_GMP_METABOLIC_PROCESS	17	-0.3575948	-1.1447252	0.25726143	0.5560869	1.0	2217	tags=53%, list=28%, signal=73%
GOBP_NEGATIVE_REGULATION_OF_MITOTIC_CELL_CYCLE	130	-0.22359268	-1.1427532	0.18951613	0.5604191	1.0	1218	tags=20%, list=15%, signal=23%
GOBP_CELLULAR_RESPIRATION	84	-0.23980023	-1.1425669	0.22792608	0.559736	1.0	2026	tags=33%, list=26%, signal=44%
GOBP_POSITIVE_REGULATION_OF_ESTABLISHMENT_OF_PROTEIN_LOCALIZATION_TO_MITOCHONDRION	23	-0.32568082	-1.1419331	256	0.56032217	1.0	2051	tags=48%, list=26%, signal=64%
GOBP_REGULATION_OF_GENE_SILENCING_BY_RNA	33	-0.29299667	-1.1411933	0.24550898	0.5613053	1.0	1357	tags=30%, list=17%, signal=36%
GOBP_POSITIVE_REGULATION_OF_STEROL_TRANSPORT	16	-0.36209145	-1.1407546	0.2820513	0.56131303	1.0	1290	tags=38%, list=16%, signal=45%
GOBP_RESPONSE_TO_ESTROGEN	33	-0.3011613	-1.1396332	0.24242425	0.56321317	1.0	1507	tags=36%, list=19%, signal=45%
GOBP_CYTOPLASMIC_PATTERN_RECOGNITION_RECEPTOR_SIGNALING_PATHWAY	31	-0.30023932	-1.1388087	0.27967808	0.5642531	1.0	2097	tags=35%, list=26%, signal=48%
GOBP_FEMALE_GAMETE_GENERATION	70	-0.25260037	-1.1368684	0.22986248	0.5685319	1.0	1001	tags=21%, list=13%, signal=24%
GOBP_MODULATION_BY_HOST_OF_SYMBIONT_PROCESS	37	-0.2875335	-1.135836	0.27216494	0.5703517	1.0	2046	tags=38%, list=26%, signal=51%
GOBP_REGULATION_OF_UBIQUITIN_PROTEIN_TRANSFERASE_ACTIVITY	23	-0.3243685	-1.1351842	0.25751072	0.5710714	1.0	1192	tags=30%, list=15%, signal=36%
GOBP_POSITIVE_REGULATION_OF_TRANSCRIPTION_BY_RNA_POLYMERASE_II	605	-0.18406558	-1.1348398	0.10065646	0.57088083	1.0	2067	tags=29%, list=26%, signal=36%
GOBP_REGULATION_OF_POTASSIUM_ION_TRANSMEMBRANE_TRANSPORTER_ACTIVITY	22	-0.3318107	-1.1337781	0.27613413	0.57270896	1.0	782	tags=23%, list=10%, signal=25%
GOBP_CIRCADIAN_RHYTHM	102	-0.22958867	-1.1326468	0.19631901	0.57460684	1.0	2060	tags=34%, list=26%, signal=46%
GOBP_IMMUNOGLOBULIN_PRODUCTION	46	-0.27219665	-1.1326079	0.26021504	0.573483	1.0	1155	tags=22%, list=15%, signal=25%
GOBP_RESPONSE_TO_LIGHT_STIMULUS	157	-0.21136834	-1.1316955	0.19253439	0.574912	1.0	1664	tags=27%, list=21%, signal=34%
GOBP_CELLULAR_RESPONSE_TO_STEROID_HORMONE_STIMULUS	112	-0.22655548	-1.1291196	0.22933884	0.5810053	1.0	782	tags=15%, list=10%, signal=17%
GOBP_RESPONSE_TO_RADIATION	224	-0.20457926	-1.1289066	0.19616205	0.5803929	1.0	1664	tags=27%, list=21%, signal=33%
GOBP_CELL_AGING	62	-0.25527513	-1.1283566	0.23137255	0.58081776	1.0	2416	tags=40%, list=31%, signal=58%
GOBP_NEGATIVE_REGULATION_OF_SMALL_GTPASE_MEDIATED_SIGNAL_TRANSDUCTION	34	-0.28978327	-1.1270401	0.2704918	0.58334166	1.0	681	tags=21%, list=9%, signal=22%
GOBP_NEGATIVE_REGULATION_OF_ORGANELLE_ASSEMBLY	31	-0.29622597	-1.1245666	0.2815735	0.5892924	1.0	2807	tags=52%, list=35%, signal=80%
GOBP_CATECHOL_CONTAINING_COMPOUND_METABOLIC_PROCESS	20	-0.33686444	-1.124321	0.26556018	0.5887409	1.0	1600	tags=35%, list=20%, signal=44%
GOBP_LUNG_MORPHOGENESIS	32	-0.2966216	-1.1242144	0.2754491	0.58781666	1.0	1262	tags=28%, list=16%, signal=33%
GOBP_IMMUNOGLOBULIN_PRODUCTION_INVOLVED_IN_IMMUNOGLOBULIN_MEDIATED_IMMUNE_RESPONSE	29	-0.30396634	-1.1237609	0.2929293	0.58807504	1.0	931	tags=21%, list=12%, signal=23%
GOBP_NEGATIVE_REGULATION_OF_RNA_CATABOLIC_PROCESS	42	-0.27307573	-1.1236997	0.26260504	0.5870247	1.0	2105	tags=40%, list=27%, signal=55%
GOBP_PHOSPHOLIPID_BIOSYNTHETIC_PROCESS	154	-0.21528548	-1.1236923	0.2248996	0.58583975	1.0	1746	tags=27%, list=22%, signal=34%
GOBP_EPIDERMIS_MORPHOGENESIS	17	-0.34562823	-1.1199116	0.31027254	0.5956491	1.0	1719	tags=41%, list=22%, signal=52%
GOBP_LYTIC_VACUOLE_ORGANIZATION	40	-0.27679518	-1.1190395	0.28397566	0.5969187	1.0	3014	tags=55%, list=38%, signal=88%
GOBP_REGULATION_OF_ORGANELLE_ORGANIZATION	681	-0.18017448	-1.1180868	0.13090129	0.5985054	1.0	1183	tags=19%, list=15%, signal=20%
GOBP_HISTONE_LYSINE_DEMETHYLATION	17	-0.34353244	-1.113023	0.3018868	0.6122247	1.0	1418	tags=29%, list=18%, signal=36%
GOBP_TYPE_I_INTERFERON_PRODUCTION	45	-0.26528183	-1.1130013	0.25748503	0.6110528	1.0	1603	tags=31%, list=20%, signal=39%
GOBP_NEGATIVE_REGULATION_OF_ION_TRANSMEMBRANE_TRANSPORTER_ACTIVITY	25	-0.31416538	-1.1119028	0.31013918	0.6131133	1.0	1181	tags=32%, list=15%, signal=37%
GOBP_NEGATIVE_REGULATION_OF_FAT_CELL_DIFFERENTIATION	32	-0.2976437	-1.1106333	0.3035343	0.6155878	1.0	1305	tags=28%, list=16%, signal=34%
GOBP_REGULATION_OF_ISOTYPE_SWITCHING	23	-0.31975913	-1.1102235	0.30538923	0.6156999	1.0	931	tags=22%, list=12%, signal=25%
GOBP_REGULATION_OF_MITOCHONDRION_ORGANIZATION	75	-0.23939589	-1.1089418	0.2387755	0.61834943	1.0	2051	tags=36%, list=26%, signal=48%
GOBP_RIBONUCLEOSIDE_TRIPHOSPHATE_BIOSYNTHETIC_PROCESS	27	-0.30082092	-1.1075933	0.29622266	0.6211308	1.0	1266	tags=30%, list=16%, signal=35%
GOBP_NEGATIVE_REGULATION_OF_INNATE_IMMUNE_RESPONSE	26	-0.3069965	-1.1071696	0.3286004	0.6211281	1.0	1155	tags=31%, list=15%, signal=36%
GOBP_NUCLEUS_LOCALIZATION	20	-0.3254556	-1.1069695	0.3210634	0.62048197	1.0	1262	tags=30%, list=16%, signal=36%
GOBP_POSITIVE_REGULATION_OF_INTRINSIC_APOPTOTIC_SIGNALING_PATHWAY	31	-0.28876215	-1.1057161	0.30040324	0.623026	1.0	2026	tags=42%, list=26%, signal=56%
GOBP_ENDOSOME_ORGANIZATION	47	-0.27285084	-1.1049917	0.29514563	0.6238561	1.0	2548	tags=49%, list=32%, signal=72%
GOBP_RESPONSE_TO_IONIZING_RADIATION	81	-0.23671405	-1.1049104	0.28024194	0.62283653	1.0	2467	tags=42%, list=31%, signal=60%
GOBP_RETROGRADE_AXONAL_TRANSPORT	16	-0.34905455	-1.1048076	0.30451867	0.62190497	1.0	1161	tags=31%, list=15%, signal=37%
GOBP_PYRIMIDINE_CONTAINING_COMPOUND_METABOLIC_PROCESS	46	-0.2677785	-1.1044334	0.28865978	0.6217626	1.0	2072	tags=35%, list=26%, signal=47%
GOBP_NEGATIVE_REGULATION_OF_ORGANELLE_ORGANIZATION	196	-0.2036195	-1.1017841	0.22708334	0.6284866	1.0	2075	tags=29%, list=26%, signal=38%
GOBP_CELL_CYCLE_PROCESS	662	-0.17787799	-1.1003543	0.13707866	0.63154685	1.0	2431	tags=34%, list=31%, signal=46%
GOBP_GLYCEROLIPID_BIOSYNTHETIC_PROCESS	151	-0.20815697	-1.0988514	0.249501	0.63476634	1.0	1052	tags=19%, list=13%, signal=21%
GOBP_REGULATION_OF_MIRNA_TRANSCRIPTION	35	-0.28460008	-1.0977441	0.32793522	0.6367915	1.0	1631	tags=31%, list=21%, signal=39%
GOBP_AMIDE_BIOSYNTHETIC_PROCESS	389	-0.18713456	-1.0975269	0.19874477	0.6362134	1.0	1542	tags=22%, list=19%, signal=26%
GOBP_RESPONSE_TO_MONOSACCHARIDE	91	-0.22667247	-1.0967553	0.28680688	0.6372553	1.0	1282	tags=24%, list=16%, signal=29%
GOBP_REPRODUCTIVE_SYSTEM_DEVELOPMENT	238	-0.19768123	-1.0963715	0.22753346	0.6372088	1.0	1140	tags=20%, list=14%, signal=22%
GOBP_ANTERIOR_POSTERIOR_PATTERN_SPECIFICATION	122	-0.21824399	-1.0959395	0.29411766	0.63727033	1.0	1695	tags=30%, list=21%, signal=38%
GOBP_PROTEIN_SUMOYLATION	25	-0.30599353	-1.0948876	326	0.6391726	1.0	1438	tags=32%, list=18%, signal=39%
GOBP_CELLULAR_RESPONSE_TO_ALCOHOL	51	-0.26097342	-1.0937316	0.30538923	0.64139074	1.0	1001	tags=22%, list=13%, signal=25%
GOBP_MANNOSYLATION	20	-0.33056644	-1.0930368	0.3434535	0.6423083	1.0	948	tags=25%, list=12%, signal=28%
GOBP_POSITIVE_REGULATION_OF_CELLULAR_PROTEIN_CATABOLIC_PROCESS	84	-0.22877546	-1.0929996	0.28942117	0.6411473	1.0	2448	tags=42%, list=31%, signal=60%
GOBP_NEGATIVE_REGULATION_OF_CYCLIN_DEPENDENT_PROTEIN_SERINE_THREONINE_KINASE_ACTIVITY	15	-0.35735488	-1.0922462	0.33669356	0.64227897	1.0	1435	tags=40%, list=18%, signal=49%
GOBP_NUCLEAR_MIGRATION	19	-0.33663702	-1.0914676	368	0.6434116	1.0	1262	tags=32%, list=16%, signal=37%
GOBP_REGULATION_OF_BINDING	188	-0.2034361	-1.089336	0.2605932	0.64862514	1.0	1267	tags=21%, list=16%, signal=25%
GOBP_RESPIRATORY_ELECTRON_TRANSPORT_CHAIN	30	-0.2926405	-1.087367	0.331384	0.65345204	1.0	483	tags=17%, list=6%, signal=18%
GOBP_NEGATIVE_REGULATION_OF_INTRACELLULAR_SIGNAL_TRANSDUCTION	270	-0.18987414	-1.0871795	0.25104603	0.6527639	1.0	1326	tags=21%, list=17%, signal=25%
GOBP_SOMITOGENESIS	41	-0.26685384	-1.0861806	0.30994153	0.6545242	1.0	2544	tags=46%, list=32%, signal=68%
GOBP_ORGANOPHOSPHATE_BIOSYNTHETIC_PROCESS	294	-0.1900345	-1.0859629	0.23125	0.65393084	1.0	2072	tags=31%, list=26%, signal=40%
GOBP_RRNA_CATABOLIC_PROCESS	16	-0.34827825	-1.0853037	0.3438114	0.6547607	1.0	1411	tags=25%, list=18%, signal=30%
GOBP_RESPONSE_TO_VIRUS	158	-0.20413439	-1.0846487	0.26680672	0.6555659	1.0	1872	tags=28%, list=24%, signal=36%
GOBP_HISTONE_H4_K16_ACETYLATION	22	-0.313882	-1.0829543	0.33397314	0.6594087	1.0	2760	tags=55%, list=35%, signal=83%
GOBP_NERVE_DEVELOPMENT	50	-0.25413784	-1.0828494	0.336714	0.65845007	1.0	2440	tags=46%, list=31%, signal=66%
GOBP_GERM_CELL_DEVELOPMENT	118	-0.21572033	-1.0828271	0.27548808	0.65727043	1.0	2230	tags=34%, list=28%, signal=46%
GOBP_BLASTOCYST_FORMATION	25	-0.30403376	-1.0824547	0.34489402	0.6572039	1.0	748	tags=24%, list=9%, signal=26%
GOBP_MITOTIC_CELL_CYCLE	513	-0.17812972	-1.0823328	0.19712526	0.6562933	1.0	2431	tags=35%, list=31%, signal=47%
GOBP_PROCESS_UTILIZING_AUTOPHAGIC_MECHANISM	327	-0.18732612	-1.0811108	0.22884615	0.65877706	1.0	2147	tags=31%, list=27%, signal=41%
GOBP_GOLGI_ORGANIZATION	93	-0.22654893	-1.0809969	0.28418803	0.65789205	1.0	2364	tags=42%, list=30%, signal=59%
GOBP_REGULATION_OF_MEMBRANE_LIPID_DISTRIBUTION	23	-0.3149774	-1.0804948	0.334004	0.65826005	1.0	1455	tags=35%, list=18%, signal=42%
GOBP_NEGATIVE_REGULATION_OF_MITOCHONDRION_ORGANIZATION	22	-0.31023416	-1.0801296	0.3361169	0.6581809	1.0	2051	tags=45%, list=26%, signal=61%
GOBP_ATP_BIOSYNTHETIC_PROCESS	17	-0.33539304	-1.0796885	0.3563715	0.65834516	1.0	1266	tags=35%, list=16%, signal=42%
GOBP_CENTROSOME_DUPLICATION	49	-0.25447056	-1.0795223	0.30490404	0.6575946	1.0	2484	tags=47%, list=31%, signal=68%
GOBP_EXIT_FROM_MITOSIS	18	-0.33086058	-1.0791177	0.32936507	0.6576397	1.0	2282	tags=44%, list=29%, signal=62%
GOBP_GOLGI_TO_PLASMA_MEMBRANE_PROTEIN_TRANSPORT	24	-0.30304366	-1.0770861	0.32786885	0.662712	1.0	817	tags=25%, list=10%, signal=28%
GOBP_NEURAL_TUBE_FORMATION	74	-0.2345144	-1.0760486	0.30241936	0.6646958	1.0	1156	tags=23%, list=15%, signal=27%
GOBP_LACTATION	24	-0.30018994	-1.0747343	0.32776618	0.66758895	1.0	2219	tags=38%, list=28%, signal=52%
GOBP_RESPONSE_TO_ANTIBIOTIC	25	-0.29638147	-1.0740206	0.3122449	0.66852397	1.0	470	tags=16%, list=6%, signal=17%
GOBP_MESONEPHROS_DEVELOPMENT	55	-0.24561495	-1.0737209	0.3181818	0.66823435	1.0	1267	tags=27%, list=16%, signal=32%
GOBP_EPITHELIAL_TUBE_FORMATION	90	-0.22391386	-1.0713937	0.31422505	0.6744201	1.0	1156	tags=22%, list=15%, signal=26%
GOBP_REGULATION_OF_SODIUM_ION_TRANSMEMBRANE_TRANSPORT	32	-0.27996153	-1.0702963	0.3509804	0.6766429	1.0	1179	tags=25%, list=15%, signal=29%
GOBP_DNA_BIOSYNTHETIC_PROCESS	110	-0.21384615	-1.0683807	0.31557378	0.6814694	1.0	1885	tags=32%, list=24%, signal=41%
GOBP_POSITIVE_REGULATION_OF_IMMUNOGLOBULIN_PRODUCTION	22	-0.31269115	-1.0680356	0.35589942	0.6812801	1.0	931	tags=23%, list=12%, signal=26%
GOBP_DNA_DEPENDENT_DNA_REPLICATION	93	-0.22516388	-1.0664291	0.3187251	0.68506867	1.0	2284	tags=34%, list=29%, signal=48%
GOBP_DNA_DAMAGE_RESPONSE_SIGNAL_TRANSDUCTION_BY_P53_CLASS_MEDIATOR	41	-0.26648346	-1.0664202	0.34949496	0.683845	1.0	1435	tags=27%, list=18%, signal=33%
GOBP_ESTABLISHMENT_OF_MITOTIC_SPINDLE_LOCALIZATION	21	-0.31019637	-1.0654681	0.3508772	0.6855119	1.0	2282	tags=48%, list=29%, signal=67%
GOBP_ANTIGEN_PROCESSING_AND_PRESENTATION	37	-0.27183548	-1.0640166	0.35271317	0.68869907	1.0	2562	tags=46%, list=32%, signal=68%
GOBP_POSITIVE_REGULATION_OF_PLASMA_MEMBRANE_BOUNDED_CELL_PROJECTION_ASSEMBLY	66	-0.24003673	-1.0638117	0.36223507	0.68814874	1.0	1262	tags=23%, list=16%, signal=27%
GOBP_NEGATIVE_REGULATION_OF_CARBOHYDRATE_METABOLIC_PROCESS	26	-0.28793433	-1.0630913	0.37555555	0.68917865	1.0	858	tags=19%, list=11%, signal=21%
GOBP_NUCLEUS_ORGANIZATION	85	-0.22370748	-1.0625727	0.33579335	0.68949956	1.0	2206	tags=38%, list=28%, signal=52%
GOBP_CRANIAL_SKELETAL_SYSTEM_DEVELOPMENT	42	-0.2592473	-1.0615662	0.33333334	0.6913995	1.0	1648	tags=24%, list=21%, signal=30%
GOBP_NUCLEOSIDE_METABOLIC_PROCESS	24	-0.303774	-1.0614772	0.37401575	0.6904355	1.0	3136	tags=63%, list=40%, signal=103%
GOBP_REGULATION_OF_CELLULAR_CARBOHYDRATE_METABOLIC_PROCESS	72	-0.23012504	-1.0599902	0.3559322	0.6938441	1.0	858	tags=18%, list=11%, signal=20%
GOBP_CLATHRIN_DEPENDENT_ENDOCYTOSIS	30	-0.2871675	-1.0595813	0.34901962	0.69390076	1.0	2214	tags=47%, list=28%, signal=65%
GOBP_NEGATIVE_REGULATION_OF_METAPHASE_ANAPHASE_TRANSITION_OF_CELL_CYCLE	29	-0.28453827	-1.059492	0.3773585	0.6929173	1.0	1905	tags=28%, list=24%, signal=36%
GOBP_RESPONSE_TO_LECTIN	15	-0.34966275	-1.0591346	0.36605316	0.692797	1.0	2073	tags=40%, list=26%, signal=54%
GOBP_NCRNA_TRANSCRIPTION	28	-0.27855173	-1.0561137	0.34406438	0.7014243	1.0	1057	tags=25%, list=13%, signal=29%
GOBP_REGULATION_OF_SPINDLE_ORGANIZATION	26	-0.2906659	-1.0559838	0.3495935	0.70057464	1.0	2490	tags=42%, list=31%, signal=62%
GOBP_ENDOPLASMIC_RETICULUM_TO_CYTOSOL_TRANSPORT	19	-0.31866714	-1.0545923	0.3966942	0.7038396	1.0	2441	tags=53%, list=31%, signal=76%
GOBP_PEPTIDYL_L_CYSTEINE_S_PALMITOYLATION	17	-0.32915255	-1.0544536	0.3593429	0.702996	1.0	767	tags=24%, list=10%, signal=26%
GOBP_CELLULAR_RESPONSE_TO_CADMIUM_ION	16	-0.3380818	-1.0533121	0.38	0.7053019	1.0	273	tags=19%, list=3%, signal=19%
GOBP_ENERGY_DERIVATION_BY_OXIDATION_OF_ORGANIC_COMPOUNDS	124	-0.2105078	-1.0510981	0.33769062	0.7112286	1.0	1798	tags=27%, list=23%, signal=34%
GOBP_GAMETE_GENERATION	289	-0.18368608	-1.0505753	0.305499	0.7116409	1.0	2230	tags=34%, list=28%, signal=45%
GOBP_METENCEPHALON_DEVELOPMENT	61	-0.23640908	-1.0489774	0.34824902	0.7155005	1.0	1891	tags=33%, list=24%, signal=43%
GOBP_METANEPHROS_DEVELOPMENT	44	-0.25513175	-1.048483	0.36178863	0.7158473	1.0	1035	tags=25%, list=13%, signal=29%
GOBP_REGULATION_OF_ORGANELLE_ASSEMBLY	155	-0.201477	-1.0482962	0.36633664	0.71518874	1.0	968	tags=17%, list=12%, signal=19%
GOBP_MYELOID_CELL_DEVELOPMENT	36	-0.26879713	-1.0465341	0.3805668	0.71971565	1.0	1325	tags=25%, list=17%, signal=30%
GOBP_PROTEIN_LOCALIZATION_TO_MITOCHONDRION	61	-0.23926748	-1.0452545	0.36305732	0.7224549	1.0	2189	tags=36%, list=28%, signal=49%
GOBP_PROTEIN_DEMETHYLATION	23	-0.29934075	-1.0445966	0.4129979	0.72321343	1.0	2775	tags=52%, list=35%, signal=80%
GOBP_PROTEIN_LOCALIZATION_TO_CYTOSKELETON	36	-0.2660055	-1.0442457	0.38683128	0.723048	1.0	1783	tags=28%, list=23%, signal=36%
GOBP_POSITIVE_REGULATION_OF_DENDRITIC_SPINE_DEVELOPMENT	20	-0.3109805	-1.0429176	0.38636363	0.72615504	1.0	1502	tags=40%, list=19%, signal=49%
GOBP_CAMERA_TYPE_EYE_DEVELOPMENT	165	-0.19770306	-1.0407566	0.38344225	0.7318511	1.0	1059	tags=19%, list=13%, signal=22%
GOBP_SPINDLE_ASSEMBLY	68	-0.23187996	-1.0405879	0.35421166	0.7311823	1.0	2426	tags=38%, list=31%, signal=55%
GOBP_TUBE_FORMATION	100	-0.21500495	-1.0401896	0.36842105	0.7312406	1.0	1156	tags=21%, list=15%, signal=24%
GOBP_EMBRYONIC_PATTERN_SPECIFICATION	38	-0.26450482	-1.0391915	0.41428572	0.7331698	1.0	2629	tags=45%, list=33%, signal=67%
GOBP_REGULATION_OF_MITOTIC_NUCLEAR_DIVISION	66	-0.22890227	-1.0390666	0.3533058	0.7323181	1.0	2535	tags=38%, list=32%, signal=55%
GOBP_RNA_STABILIZATION	34	-0.2668237	-1.0384148	0.39506173	0.7331465	1.0	683	tags=21%, list=9%, signal=22%
GOBP_MITOTIC_SISTER_CHROMATID_COHESION	16	-0.3273411	-1.0376394	0.40412372	0.734408	1.0	2110	tags=50%, list=27%, signal=68%
GOBP_PHOSPHATIDYLINOSITOL_3_PHOSPHATE_BIOSYNTHETIC_PROCESS	15	-0.3409829	-1.0368952	0.3838384	0.7356267	1.0	1009	tags=27%, list=13%, signal=31%
GOBP_HISTONE_UBIQUITINATION	32	-0.26697925	-1.0366778	0.41226214	0.73502576	1.0	2744	tags=50%, list=35%, signal=76%
GOBP_REGULATION_OF_CELL_CYCLE_G2_M_PHASE_TRANSITION	71	-0.22651741	-1.0353239	0.3846154	0.73826414	1.0	2234	tags=39%, list=28%, signal=54%
GOBP_INNER_MITOCHONDRIAL_MEMBRANE_ORGANIZATION	17	-0.32243374	-1.0351276	0.3991684	0.737615	1.0	2564	tags=47%, list=32%, signal=69%
GOBP_ENDOPLASMIC_RETICULUM_CALCIUM_ION_HOMEOSTASIS	16	-0.33138868	-1.0349128	0.4039604	0.7370195	1.0	1785	tags=38%, list=23%, signal=48%
GOBP_RETINAL_GANGLION_CELL_AXON_GUIDANCE	16	-0.33473653	-1.0346125	0.41584158	0.73670703	1.0	301	tags=13%, list=4%, signal=13%
GOBP_REGULATION_OF_RUFFLE_ASSEMBLY	20	-0.31416085	-1.0344194	0.3995943	0.7360949	1.0	405	tags=20%, list=5%, signal=21%
GOBP_NEGATIVE_REGULATION_OF_DNA_BIOSYNTHETIC_PROCESS	22	-0.30376807	-1.0344163	0.416499	0.73484755	1.0	1885	tags=41%, list=24%, signal=54%
GOBP_HEPATICOBILIARY_SYSTEM_DEVELOPMENT	72	-0.22909269	-1.0333377	0.38381743	0.73719364	1.0	1651	tags=26%, list=21%, signal=33%
GOBP_TOLL_LIKE_RECEPTOR_SIGNALING_PATHWAY	56	-0.23621488	-1.0332124	0.38832998	0.73632777	1.0	444	tags=14%, list=6%, signal=15%
GOBP_REGULATION_OF_INTRACELLULAR_TRANSPORT	193	-0.18850526	-1.0328203	0.36247334	0.73638874	1.0	2181	tags=35%, list=28%, signal=47%
GOBP_MICROTUBULE_CYTOSKELETON_ORGANIZATION	345	-0.17707132	-1.0323279	0.36438924	0.73671466	1.0	2499	tags=36%, list=32%, signal=51%
GOBP_NEGATIVE_REGULATION_OF_EPITHELIAL_TO_MESENCHYMAL_TRANSITION	21	-0.30370417	-1.0318712	0.38323355	0.7369541	1.0	518	tags=24%, list=7%, signal=25%
GOBP_HINDBRAIN_DEVELOPMENT	85	-0.2157874	-1.0310724	0.39740822	0.7383347	1.0	1900	tags=33%, list=24%, signal=43%
GOBP_NEGATIVE_REGULATION_OF_PROTEIN_METABOLIC_PROCESS	530	-0.1697314	-1.0310026	0.3489796	0.7373489	1.0	1832	tags=26%, list=23%, signal=31%
GOBP_REGULATION_OF_PLASMA_LIPOPROTEIN_PARTICLE_LEVELS	31	-0.2754248	-1.0306184	0.3855932	0.7373167	1.0	1216	tags=29%, list=15%, signal=34%
GOBP_PLACENTA_BLOOD_VESSEL_DEVELOPMENT	20	-0.30769607	-1.0287842	412	0.74208	1.0	1815	tags=40%, list=23%, signal=52%
GOBP_CELLULAR_RESPONSE_TO_HORMONE_STIMULUS	305	-0.17816333	-1.0287606	0.3375262	0.7409072	1.0	2060	tags=29%, list=26%, signal=37%
GOBP_CELLULAR_AMIDE_METABOLIC_PROCESS	524	-0.16892925	-1.0278921	0.3496802	0.7425634	1.0	1577	tags=21%, list=20%, signal=25%
GOBP_REGULATION_OF_MUSCLE_ORGAN_DEVELOPMENT	29	-0.27846593	-1.0275067	0.4	0.7426	1.0	1401	tags=31%, list=18%, signal=38%
GOBP_REGULATION_OF_ESTABLISHMENT_OF_PROTEIN_LOCALIZATION_TO_MITOCHONDRION	27	-0.28945893	-1.0272864	0.38690478	0.7420624	1.0	2051	tags=41%, list=26%, signal=55%
GOBP_REGULATION_OF_TRANSCRIPTION_BY_RNA_POLYMERASE_III	16	-0.32473034	-1.0267785	0.41577825	0.74249005	1.0	1507	tags=31%, list=19%, signal=39%
GOBP_RESPONSE_TO_CARBOHYDRATE	108	-0.20947765	-1.0267061	0.40976647	0.7415021	1.0	1301	tags=23%, list=16%, signal=27%
GOBP_LIPOPROTEIN_METABOLIC_PROCESS	77	-0.22085105	-1.0254794	0.40041068	0.74429345	1.0	2016	tags=32%, list=25%, signal=43%
GOBP_TRICARBOXYLIC_ACID_CYCLE	15	-0.3288802	-1.0248846	0.4090909	0.74496174	1.0	1798	tags=47%, list=23%, signal=60%
GOBP_RESPONSE_TO_CADMIUM_ION	28	-0.27723774	-1.0236262	0.4063745	0.74778175	1.0	736	tags=18%, list=9%, signal=20%
GOBP_FEAR_RESPONSE	18	-0.32160404	-1.0222992	0.40079364	0.7509817	1.0	1201	tags=28%, list=15%, signal=33%
GOBP_REGULATION_OF_CELLULAR_RESPONSE_TO_STRESS	401	-0.17211278	-1.019859	0.35869566	0.7577796	1.0	2568	tags=38%, list=32%, signal=54%
GOBP_SOMATIC_DIVERSIFICATION_OF_IMMUNOGLOBULINS	37	-0.25932	-1.0196064	0.39520958	0.75736564	1.0	2645	tags=41%, list=33%, signal=61%
GOBP_REGULATION_OF_PH	45	-0.24569555	-1.0186311	0.38655463	0.7592394	1.0	1741	tags=29%, list=22%, signal=37%
GOBP_NATURAL_KILLER_CELL_ACTIVATION	25	-0.28232884	-1.0179039	0.42566192	0.7604259	1.0	1301	tags=28%, list=16%, signal=33%
GOBP_GLAND_DEVELOPMENT	220	-0.18409908	-1.0160949	0.41358024	0.76510954	1.0	1928	tags=27%, list=24%, signal=35%
GOBP_PATTERN_RECOGNITION_RECEPTOR_SIGNALING_PATHWAY	82	-0.21389441	-1.0142212	0.41889116	0.7702578	1.0	845	tags=16%, list=11%, signal=18%
GOBP_HISTONE_H3_ACETYLATION	53	-0.23428583	-1.0137299	0.42035398	0.77072185	1.0	2760	tags=49%, list=35%, signal=75%
GOBP_MEMBRANE_FUSION	81	-0.21512198	-1.010855	0.4408163	0.77921623	1.0	952	tags=19%, list=12%, signal=21%
GOBP_GLYCEROPHOSPHOLIPID_METABOLIC_PROCESS	178	-0.1887639	-1.0104074	0.43762377	0.7794326	1.0	1746	tags=26%, list=22%, signal=33%
GOBP_NEGATIVE_REGULATION_OF_ION_TRANSMEMBRANE_TRANSPORT	35	-0.25757053	-1.0098351	0.42331287	0.7801325	1.0	1181	tags=26%, list=15%, signal=30%
GOBP_POSITIVE_REGULATION_OF_TRANSFERASE_ACTIVITY	298	-0.17524423	-1.0094969	0.4251627	0.7799653	1.0	1083	tags=17%, list=14%, signal=19%
GOBP_BRAIN_MORPHOGENESIS	20	-0.30361903	-1.0089619	0.4330544	0.78044754	1.0	1161	tags=30%, list=15%, signal=35%
GOBP_REGULATION_OF_MULTICELLULAR_ORGANISM_GROWTH	38	-0.24964768	-1.0069301	0.43625498	0.78602093	1.0	1102	tags=26%, list=14%, signal=30%
GOBP_REGULATION_OF_INTRACELLULAR_PROTEIN_TRANSPORT	121	-0.19732767	-1.0066962	0.44268775	0.7855213	1.0	2150	tags=35%, list=27%, signal=47%
GOBP_POSITIVE_REGULATION_OF_LEUKOCYTE_MEDIATED_IMMUNITY	46	-0.23939	-1.0064595	0.43432203	0.7850596	1.0	1895	tags=28%, list=24%, signal=37%
GOBP_CALCINEURIN_MEDIATED_SIGNALING	27	-0.27522638	-1.0064002	0.4385246	0.7840287	1.0	1772	tags=30%, list=22%, signal=38%
GOBP_POSTREPLICATION_REPAIR	17	-0.31059363	-1.0037198	0.45824847	0.7915773	1.0	2760	tags=59%, list=35%, signal=90%
GOBP_RIBOSE_PHOSPHATE_METABOLIC_PROCESS	192	-0.18642065	-1.0036044	0.4392157	0.79066557	1.0	2506	tags=36%, list=32%, signal=52%
GOBP_DEVELOPMENTAL_PROCESS_INVOLVED_IN_REPRODUCTION	441	-0.16945669	-1.0024987	0.46218488	0.79309005	1.0	2230	tags=31%, list=28%, signal=41%
GOBP_RESPONSE_TO_DOPAMINE	28	-0.26593482	-1.0020509	0.45731708	0.793258	1.0	1143	tags=21%, list=14%, signal=25%
GOBP_EXTRINSIC_APOPTOTIC_SIGNALING_PATHWAY	118	-0.19862582	-1.0018129	0.43960395	0.7927898	1.0	1544	tags=25%, list=19%, signal=30%
GOBP_REGULATION_OF_SMALL_MOLECULE_METABOLIC_PROCESS	160	-0.1906248	-1.0012573	0.4569672	0.7933915	1.0	1170	tags=19%, list=15%, signal=22%
GOBP_NEGATIVE_REGULATION_OF_BLOOD_VESSEL_ENDOTHELIAL_CELL_MIGRATION	15	-0.321462	-1.0003209	0.44490644	0.79518604	1.0	1201	tags=33%, list=15%, signal=39%
GOBP_RRNA_TRANSCRIPTION	18	-0.3087716	-0.99992144	0.45224172	0.7952009	1.0	1409	tags=33%, list=18%, signal=40%
GOBP_LIPOSACCHARIDE_METABOLIC_PROCESS	59	-0.22445592	-0.99991137	0.43584523	0.7939727	1.0	737	tags=17%, list=9%, signal=19%
GOBP_ESTABLISHMENT_OF_PROTEIN_LOCALIZATION_TO_MEMBRANE	133	-0.19279374	-0.99914	0.43434343	0.7953326	1.0	1630	tags=24%, list=21%, signal=30%
GOBP_PROTEIN_PALMITOYLATION	22	-0.29470572	-0.99884397	0.43103448	0.7950103	1.0	2435	tags=41%, list=31%, signal=59%
GOBP_REGULATION_OF_CARDIOCYTE_DIFFERENTIATION	17	-0.31506932	-0.996188	0.4448819	0.8025101	1.0	259	tags=18%, list=3%, signal=18%
GOBP_SALIVARY_GLAND_DEVELOPMENT	22	-0.29152897	-0.9951223	0.43629342	0.80483955	1.0	2625	tags=45%, list=33%, signal=68%
GOBP_GOLGI_TO_VACUOLE_TRANSPORT	16	-0.31171557	-0.9950016	0.44624746	0.8040125	1.0	1098	tags=25%, list=14%, signal=29%
GOBP_SOMITE_DEVELOPMENT	54	-0.23048039	-0.9937022	0.46857142	0.8070884	1.0	2544	tags=43%, list=32%, signal=62%
GOBP_KIDNEY_MORPHOGENESIS	49	-0.23752235	-0.99188703	0.48033127	0.81187296	1.0	1035	tags=22%, list=13%, signal=26%
GOBP_NEGATIVE_REGULATION_OF_TRANSPORTER_ACTIVITY	31	-0.2638663	-0.99142987	0.46628132	0.81211	1.0	1181	tags=26%, list=15%, signal=30%
GOBP_DEFENSE_RESPONSE_TO_SYMBIONT	111	-0.19899793	-0.99098593	0.46170214	0.8123275	1.0	1872	tags=30%, list=24%, signal=38%
GOBP_POSITIVE_REGULATION_OF_CELL_CYCLE	174	-0.18643756	-0.99059963	0.47534516	0.8123498	1.0	1813	tags=28%, list=23%, signal=36%
GOBP_REGULATION_OF_CELL_DIVISION	98	-0.2011608	-0.9903784	0.49011856	0.8118312	1.0	2426	tags=38%, list=31%, signal=54%
GOBP_NEGATIVE_REGULATION_OF_INTRACELLULAR_PROTEIN_TRANSPORT	22	-0.28175864	-0.99007636	0.4624506	0.81151694	1.0	2150	tags=36%, list=27%, signal=50%
GOBP_ETHER_METABOLIC_PROCESS	15	-0.31952402	-0.9900145	0.47357723	0.81043303	1.0	1334	tags=27%, list=17%, signal=32%
GOBP_ESTABLISHMENT_OF_MITOCHONDRION_LOCALIZATION	20	-0.29159525	-0.9887324	0.47648263	0.8133582	1.0	652	tags=20%, list=8%, signal=22%
GOBP_REGULATION_OF_FILOPODIUM_ASSEMBLY	38	-0.2511097	-0.9873547	0.47081712	0.81654143	1.0	1325	tags=26%, list=17%, signal=31%
GOBP_HIPPOCAMPUS_DEVELOPMENT	45	-0.23742515	-0.985998	0.44970414	0.81980324	1.0	2000	tags=31%, list=25%, signal=41%
GOBP_MICROTUBULE_BASED_PROCESS	463	-0.16400884	-0.98581135	0.4785276	0.8191727	1.0	2499	tags=35%, list=32%, signal=48%
GOBP_ENDOPLASMIC_RETICULUM_ORGANIZATION	53	-0.22908288	-0.9857351	0.46444446	0.81815326	1.0	1133	tags=25%, list=14%, signal=28%
GOBP_NEPHRON_MORPHOGENESIS	42	-0.23850615	-0.98503274	0.45491803	0.8192367	1.0	1035	tags=21%, list=13%, signal=25%
GOBP_POSITIVE_REGULATION_OF_PROTEIN_SERINE_THREONINE_KINASE_ACTIVITY	112	-0.1979044	-0.9834868	0.4717742	0.823147	1.0	2793	tags=40%, list=35%, signal=61%
GOBP_MITOCHONDRION_LOCALIZATION	34	-0.25346243	-0.9831567	0.47131148	0.8230192	1.0	652	tags=18%, list=8%, signal=19%
GOBP_NEGATIVE_REGULATION_OF_EXTRINSIC_APOPTOTIC_SIGNALING_PATHWAY	52	-0.22278747	-0.98106366	0.48875254	0.8287481	1.0	1544	tags=25%, list=19%, signal=31%
GOBP_EMBRYONIC_ORGAN_DEVELOPMENT	253	-0.17351529	-0.9806062	0.49075976	0.8290696	1.0	1267	tags=19%, list=16%, signal=22%
GOBP_IMMUNE_SYSTEM_DEVELOPMENT	446	-0.16453594	-0.9805995	0.507431	0.8278177	1.0	1787	tags=24%, list=23%, signal=29%
GOBP_RIBOSE_PHOSPHATE_BIOSYNTHETIC_PROCESS	95	-0.20177254	-0.98012024	0.49694502	0.8281558	1.0	2072	tags=33%, list=26%, signal=44%
GOBP_LYMPHOCYTE_HOMEOSTASIS	26	-0.27227116	-0.97956413	0.47895792	0.82866126	1.0	622	tags=19%, list=8%, signal=21%
GOBP_MITOTIC_CELL_CYCLE_PROCESS	428	-0.16542388	-0.97926754	0.53503186	0.82838494	1.0	2431	tags=34%, list=31%, signal=46%
GOBP_PIGMENT_GRANULE_ORGANIZATION	16	-0.3058761	-0.9792034	0.47204968	0.8273375	1.0	1728	tags=38%, list=22%, signal=48%
GOBP_GLYCOSYL_COMPOUND_METABOLIC_PROCESS	32	-0.2521349	-0.978917	0.48643005	0.82701665	1.0	2548	tags=41%, list=32%, signal=60%
GOBP_REGULATION_OF_INTRINSIC_APOPTOTIC_SIGNALING_PATHWAY	91	-0.20469977	-0.978374	0.505176	0.82753265	1.0	2402	tags=38%, list=30%, signal=55%
GOBP_NEGATIVE_REGULATION_OF_MITOTIC_CELL_CYCLE_PHASE_TRANSITION	102	-0.20279935	-0.9775443	0.5206287	0.82902294	1.0	1218	tags=19%, list=15%, signal=22%
GOBP_REGULATION_OF_AUTOPHAGY_OF_MITOCHONDRION	22	-0.28417286	-0.9774588	0.46435845	0.82807386	1.0	1915	tags=41%, list=24%, signal=54%
GOBP_REGULATION_OF_CIRCADIAN_RHYTHM	59	-0.22248246	-0.9770629	0.499002	0.8281399	1.0	1915	tags=31%, list=24%, signal=40%
GOBP_REGULATION_OF_CELL_SUBSTRATE_JUNCTION_ORGANIZATION	52	-0.22783592	-0.9769182	0.49278352	0.82736635	1.0	628	tags=15%, list=8%, signal=17%
GOBP_REGULATION_OF_HAIR_CYCLE	19	-0.2947575	-0.976415	0.49007937	0.8277051	1.0	1646	tags=37%, list=21%, signal=46%
GOBP_VESICLE_ORGANIZATION	180	-0.18127367	-0.9757125	0.5136719	0.82890946	1.0	2423	tags=37%, list=31%, signal=52%
GOBP_REGULATION_OF_CELLULAR_LOCALIZATION	437	-0.16375533	-0.97515553	0.53333336	0.8294982	1.0	1927	tags=28%, list=24%, signal=35%
GOBP_RETINA_DEVELOPMENT_IN_CAMERA_TYPE_EYE	76	-0.20781924	-0.97453773	0.4825462	0.8302322	1.0	1217	tags=22%, list=15%, signal=26%
GOBP_NEPHRON_DEVELOPMENT	81	-0.20674278	-0.9731292	0.48727983	0.83371055	1.0	1035	tags=19%, list=13%, signal=21%
GOBP_CELLULAR_RESPONSE_TO_CARBOHYDRATE_STIMULUS	68	-0.21777003	-0.9721485	0.51417005	0.83565414	1.0	1253	tags=22%, list=16%, signal=26%
GOBP_PHOSPHATIDYLINOSITOL_DEPHOSPHORYLATION	21	-0.28764915	-0.9720856	0.47389558	0.8346415	1.0	1009	tags=29%, list=13%, signal=33%
GOBP_REGULATION_OF_STEROID_METABOLIC_PROCESS	46	-0.23073834	-0.96891916	0.5154004	0.843747	1.0	806	tags=17%, list=10%, signal=19%
GOBP_VACUOLE_ORGANIZATION	113	-0.18965608	-0.9688636	0.54108214	0.84270364	1.0	1708	tags=23%, list=22%, signal=29%
GOBP_CELL_CYCLE_G2_M_PHASE_TRANSITION	98	-0.19607423	-0.968246	0.53862214	0.84349704	1.0	2234	tags=37%, list=28%, signal=51%
GOBP_REGULATION_OF_SODIUM_ION_TRANSPORT	46	-0.2361089	-0.96678585	0.5	0.8470651	1.0	1427	tags=24%, list=18%, signal=29%
GOBP_NAD_METABOLIC_PROCESS	19	-0.28998643	-0.966253	0.5059761	0.84760827	1.0	770	tags=21%, list=10%, signal=23%
GOBP_PROTEIN_CONTAINING_COMPLEX_LOCALIZATION	84	-0.20394641	-0.96573585	508	0.8481282	1.0	2602	tags=45%, list=33%, signal=67%
GOBP_PROTEIN_TARGETING_TO_VACUOLE	24	-0.27123266	-0.9652052	0.53578335	0.8486257	1.0	1836	tags=29%, list=23%, signal=38%
GOBP_RESPONSE_TO_GAMMA_RADIATION	27	-0.26566705	-0.9641716	0.49579832	0.85086125	1.0	1218	tags=26%, list=15%, signal=31%
GOBP_FEMALE_SEX_DIFFERENTIATION	64	-0.21715736	-0.96397036	516	0.8502479	1.0	873	tags=19%, list=11%, signal=21%
GOBP_PROTEIN_AUTOUBIQUITINATION	39	-0.24530065	-0.9616292	0.5103735	0.8567653	1.0	2087	tags=36%, list=26%, signal=49%
GOBP_CELLULAR_RESPONSE_TO_OXYGEN_LEVELS	88	-0.20343693	-0.96120715	0.5387755	0.8569237	1.0	2027	tags=30%, list=26%, signal=39%
GOBP_REGULATION_OF_PEPTIDYL_SERINE_PHOSPHORYLATION	77	-0.20971751	-0.96095836	0.5209205	0.8565144	1.0	960	tags=19%, list=12%, signal=22%
GOBP_ENDOMEMBRANE_SYSTEM_ORGANIZATION	302	-0.16818208	-0.9605777	0.5677966	0.85653657	1.0	2364	tags=36%, list=30%, signal=49%
GOBP_REGULATION_OF_B_CELL_MEDIATED_IMMUNITY	29	-0.26084533	-0.96026415	0.498998	0.85629445	1.0	966	tags=21%, list=12%, signal=23%
GOBP_PEPTIDYL_LYSINE_TRIMETHYLATION	31	-0.25539026	-0.9594818	0.525355	0.8575605	1.0	1557	tags=26%, list=20%, signal=32%
GOBP_MITOCHONDRIAL_TRANSPORT	100	-0.19779417	-0.9590428	0.5525727	0.8577463	1.0	2189	tags=34%, list=28%, signal=46%
GOBP_REGULATION_OF_CHOLESTEROL_EFFLUX	15	-0.311328	-0.9571467	0.5081633	0.8626411	1.0	1290	tags=33%, list=16%, signal=40%
GOBP_SOMATIC_STEM_CELL_POPULATION_MAINTENANCE	23	-0.2754427	-0.95621383	0.52129817	0.8644671	1.0	1808	tags=35%, list=23%, signal=45%
GOBP_RHYTHMIC_PROCESS	155	-0.18156676	-0.9560289	0.55813956	0.8638209	1.0	2060	tags=30%, list=26%, signal=39%
GOBP_APOPTOTIC_MITOCHONDRIAL_CHANGES	48	-0.22729097	-0.9557883	0.5433884	0.8633559	1.0	2171	tags=33%, list=27%, signal=46%
GOBP_LIPID_TRANSLOCATION	21	-0.28121164	-0.9557405	0.53222454	0.8622654	1.0	1455	tags=33%, list=18%, signal=41%
GOBP_POSITIVE_REGULATION_OF_SIGNALING_RECEPTOR_ACTIVITY	24	-0.26859918	-0.95567816	542	0.8612201	1.0	884	tags=21%, list=11%, signal=23%
GOBP_MULTICELLULAR_ORGANISM_GROWTH	81	-0.2016747	-0.9552586	0.52459013	0.86131793	1.0	1102	tags=21%, list=14%, signal=24%
GOBP_POSITIVE_REGULATION_OF_LAMELLIPODIUM_ASSEMBLY	16	-0.30291173	-0.9542303	0.53	0.8634007	1.0	1262	tags=25%, list=16%, signal=30%
GOBP_MESONEPHRIC_TUBULE_MORPHOGENESIS	34	-0.24772452	-0.9537304	0.52965236	0.86379236	1.0	1035	tags=24%, list=13%, signal=27%
GOBP_PEPTIDYL_CYSTEINE_MODIFICATION	24	-0.26829585	-0.9527302	0.50395256	0.8658201	1.0	2435	tags=46%, list=31%, signal=66%
GOBP_VIRAL_TRANSCRIPTION	38	-0.24086648	-0.95262563	0.52427185	0.86491543	1.0	2046	tags=37%, list=26%, signal=49%
GOBP_DORSAL_VENTRAL_NEURAL_TUBE_PATTERNING	17	-0.2924608	-0.9520308	0.53386456	0.86555827	1.0	1453	tags=29%, list=18%, signal=36%
GOBP_SKIN_EPIDERMIS_DEVELOPMENT	53	-0.21959217	-0.95195824	0.5233463	0.86454606	1.0	1050	tags=21%, list=13%, signal=24%
GOBP_INTERSTRAND_CROSS_LINK_REPAIR	16	-0.30118844	-0.9491996	0.51046026	0.8721785	1.0	2963	tags=56%, list=37%, signal=90%
GOBP_REGULATION_OF_APOPTOTIC_SIGNALING_PATHWAY	195	-0.1731788	-0.94874203	0.58906883	0.8724099	1.0	2036	tags=30%, list=26%, signal=39%
GOBP_MELANOCYTE_DIFFERENTIATION	16	-0.30220208	-0.9486079	0.51209676	0.87158626	1.0	1764	tags=31%, list=22%, signal=40%
GOBP_BONE_CELL_DEVELOPMENT	18	-0.2956102	-0.94860244	0.5235294	0.8703731	1.0	2351	tags=39%, list=30%, signal=55%
GOBP_FATTY_ACYL_COA_METABOLIC_PROCESS	20	-0.28124353	-0.947452	0.5097276	0.87287337	1.0	768	tags=15%, list=10%, signal=17%
GOBP_ANTIGEN_PROCESSING_AND_PRESENTATION_OF_PEPTIDE_ANTIGEN	18	-0.29541206	-0.9472139	0.5326316	0.87241167	1.0	232	tags=17%, list=3%, signal=17%
GOBP_ENDOPLASMIC_RETICULUM_TO_GOLGI_VESICLE_MEDIATED_TRANSPORT	80	-0.20133783	-0.94693375	0.55144036	0.87213683	1.0	1353	tags=24%, list=17%, signal=28%
GOBP_RIBOSOME_ASSEMBLY	20	-0.28184503	-0.9461046	0.5229167	0.8735031	1.0	3035	tags=45%, list=38%, signal=73%
GOBP_NEPHRON_EPITHELIUM_DEVELOPMENT	62	-0.21078531	-0.94593424	0.54527164	0.8727944	1.0	1035	tags=19%, list=13%, signal=22%
GOBP_NEGATIVE_REGULATION_OF_EPITHELIAL_CELL_MIGRATION	33	-0.2472161	-0.94547564	0.5473251	0.8730499	1.0	684	tags=18%, list=9%, signal=20%
GOBP_REGULATION_OF_GLUCOSE_METABOLIC_PROCESS	61	-0.21397793	-0.9453774	0.5586481	0.87211716	1.0	1465	tags=23%, list=18%, signal=28%
GOBP_REPRODUCTION	644	-0.15225184	-0.9450479	0.69246864	0.8719688	1.0	2230	tags=30%, list=28%, signal=38%
GOBP_KIDNEY_EPITHELIUM_DEVELOPMENT	83	-0.20003293	-0.9440247	0.55813956	0.87399405	1.0	1267	tags=22%, list=16%, signal=26%
GOBP_REGULATION_OF_EXTRINSIC_APOPTOTIC_SIGNALING_PATHWAY	84	-0.20215344	-0.94313616	0.5493562	0.8755679	1.0	1544	tags=26%, list=19%, signal=32%
GOBP_MITOPHAGY	20	-0.27931178	-0.94303566	0.5440313	0.8746722	1.0	2051	tags=45%, list=26%, signal=61%
GOBP_NUCLEOBASE_METABOLIC_PROCESS	27	-0.25417817	-0.94291973	0.53543305	0.8738239	1.0	2163	tags=37%, list=27%, signal=51%
GOBP_CELL_PROJECTION_ASSEMBLY	321	-0.16313252	-0.9425043	0.6244635	0.8739004	1.0	1486	tags=20%, list=19%, signal=24%
GOBP_FATTY_ACID_DERIVATIVE_BIOSYNTHETIC_PROCESS	23	-0.27209035	-0.9420552	0.526616	0.8740686	1.0	768	tags=17%, list=10%, signal=19%
GOBP_HEMATOPOIETIC_PROGENITOR_CELL_DIFFERENTIATION	73	-0.20509253	-0.94092757	0.5805085	0.87638366	1.0	1612	tags=27%, list=20%, signal=34%
GOBP_SULFUR_COMPOUND_BIOSYNTHETIC_PROCESS	77	-0.20300244	-0.9408744	0.58078605	0.87535053	1.0	768	tags=14%, list=10%, signal=16%
GOBP_CELLULAR_RESPONSE_TO_STARVATION	97	-0.19303413	-0.94051385	0.57700205	0.87523896	1.0	2170	tags=32%, list=27%, signal=43%
GOBP_NUCLEOSIDE_PHOSPHATE_BIOSYNTHETIC_PROCESS	120	-0.18640769	-0.9394244	0.5882353	0.877389	1.0	2072	tags=33%, list=26%, signal=43%
GOBP_PROTEIN_CONTAINING_COMPLEX_DISASSEMBLY	141	-0.18216343	-0.93916017	0.597561	0.87702554	1.0	1415	tags=21%, list=18%, signal=25%
GOBP_ENDOSOME_TO_LYSOSOME_TRANSPORT	34	-0.24790715	-0.9391337	0.5491803	0.8759012	1.0	2557	tags=44%, list=32%, signal=65%
GOBP_TRANSFORMING_GROWTH_FACTOR_BETA_RECEPTOR_SIGNALING_PATHWAY	115	-0.1895768	-0.93733937	0.6031746	0.88026994	1.0	941	tags=17%, list=12%, signal=19%
GOBP_RENAL_FILTRATION	16	-0.3057651	-0.93729365	0.53100777	0.8792274	1.0	2053	tags=38%, list=26%, signal=51%
GOBP_GENERATION_OF_PRECURSOR_METABOLITES_AND_ENERGY	195	-0.17234838	-0.93689793	0.61904764	0.8792264	1.0	873	tags=14%, list=11%, signal=15%
GOBP_REGULATION_OF_PROTEIN_EXPORT_FROM_NUCLEUS	15	-0.30844334	-0.93654567	0.53913045	0.8790924	1.0	1899	tags=40%, list=24%, signal=53%
GOBP_NEGATIVE_REGULATION_OF_STRESS_ACTIVATED_PROTEIN_KINASE_SIGNALING_CASCADE	29	-0.25421908	-0.9360514	0.56626505	0.87942946	1.0	1263	tags=28%, list=16%, signal=33%
GOBP_MITOCHONDRIAL_GENOME_MAINTENANCE	16	-0.29390186	-0.9359801	0.52837574	0.8784451	1.0	2627	tags=56%, list=33%, signal=84%
GOBP_RESPONSE_TO_DEXAMETHASONE	18	-0.2883433	-0.9353835	0.5265306	0.8791159	1.0	1876	tags=39%, list=24%, signal=51%
GOBP_INTRINSIC_APOPTOTIC_SIGNALING_PATHWAY_IN_RESPONSE_TO_DNA_DAMAGE	57	-0.2139627	-0.93387234	0.59958935	0.88270825	1.0	1386	tags=25%, list=18%, signal=30%
GOBP_PYRUVATE_METABOLIC_PROCESS	50	-0.2225654	-0.93348765	0.5824847	0.88273036	1.0	1151	tags=22%, list=15%, signal=26%
GOBP_POSITIVE_REGULATION_OF_NUCLEOTIDE_METABOLIC_PROCESS	15	-0.30326864	-0.9330343	0.5321285	0.8829345	1.0	981	tags=33%, list=12%, signal=38%
GOBP_NEGATIVE_REGULATION_OF_SMALL_MOLECULE_METABOLIC_PROCESS	49	-0.22043529	-0.9320782	0.56969696	0.8847167	1.0	858	tags=16%, list=11%, signal=18%
GOBP_REGULATION_OF_PROTEOLYSIS	331	-0.16119333	-0.9320635	0.70625	0.88355523	1.0	1813	tags=26%, list=23%, signal=33%
GOBP_POSITIVE_REGULATION_OF_ISOTYPE_SWITCHING	15	-0.29247457	-0.93166137	0.56092435	0.8836206	1.0	931	tags=20%, list=12%, signal=23%
GOBP_NEURAL_TUBE_PATTERNING	26	-0.255617	-0.9311534	0.55465585	0.883989	1.0	1648	tags=31%, list=21%, signal=39%
GOBP_REGULATION_OF_SKELETAL_MUSCLE_TISSUE_DEVELOPMENT	16	-0.29533583	-0.9309515	0.54274356	0.88341486	1.0	1196	tags=31%, list=15%, signal=37%
GOBP_POSITIVE_REGULATION_OF_CELL_CYCLE_PROCESS	132	-0.18137223	-0.93076104	0.6436059	0.8827931	1.0	1784	tags=28%, list=23%, signal=36%
GOBP_CELLULAR_GLUCOSE_HOMEOSTASIS	70	-0.20760748	-0.93064773	0.602459	0.88193905	1.0	1253	tags=21%, list=16%, signal=25%
GOBP_RENAL_TUBULE_DEVELOPMENT	52	-0.21951728	-0.93005157	0.57575756	0.88258344	1.0	1035	tags=21%, list=13%, signal=24%
GOBP_PROTEIN_EXPORT_FROM_NUCLEUS	33	-0.24253926	-0.9291481	0.5781893	0.88413304	1.0	2257	tags=42%, list=28%, signal=59%
GOBP_SIGNAL_TRANSDUCTION_IN_ABSENCE_OF_LIGAND	26	-0.260954	-0.9286941	0.58064514	0.88435334	1.0	1544	tags=31%, list=19%, signal=38%
GOBP_NEGATIVE_REGULATION_OF_I_KAPPAB_KINASE_NF_KAPPAB_SIGNALING	25	-0.26170674	-0.9276844	0.57723576	0.88625455	1.0	914	tags=24%, list=12%, signal=27%
GOBP_REGULATION_OF_DNA_DAMAGE_RESPONSE_SIGNAL_TRANSDUCTION_BY_P53_CLASS_MEDIATOR	18	-0.28534412	-0.926586	0.56485355	0.88835996	1.0	492	tags=17%, list=6%, signal=18%
GOBP_POSITIVE_REGULATION_OF_RNA_SPLICING	17	-0.28377798	-0.9265353	0.5485714	0.887322	1.0	2555	tags=41%, list=32%, signal=61%
GOBP_DNA_DEPENDENT_DNA_REPLICATION_MAINTENANCE_OF_FIDELITY	24	-0.26007843	-0.9261694	0.5846457	0.8871906	1.0	2275	tags=38%, list=29%, signal=52%
GOBP_AXIS_SPECIFICATION	51	-0.21527828	-0.92576516	0.61044174	0.8871341	1.0	1568	tags=25%, list=20%, signal=32%
GOBP_AXO_DENDRITIC_TRANSPORT	50	-0.22096775	-0.92550695	0.5840164	0.88674057	1.0	841	tags=18%, list=11%, signal=20%
GOBP_AXONAL_TRANSPORT	43	-0.2269167	-0.9254007	0.56421053	0.88585573	1.0	841	tags=19%, list=11%, signal=21%
GOBP_REGULATION_OF_CARBOHYDRATE_BIOSYNTHETIC_PROCESS	44	-0.22300696	-0.9247947	0.56557375	0.8864055	1.0	769	tags=16%, list=10%, signal=18%
GOBP_PROTEIN_DESTABILIZATION	24	-0.26293105	-0.9235198	0.56302524	0.88908166	1.0	2409	tags=46%, list=30%, signal=66%
GOBP_HISTONE_PHOSPHORYLATION	28	-0.24453107	-0.9228987	0.5888031	0.8897868	1.0	1525	tags=25%, list=19%, signal=31%
GOBP_MYELOID_CELL_DIFFERENTIATION	187	-0.1718691	-0.9221655	0.66529775	0.89080185	1.0	1583	tags=22%, list=20%, signal=27%
GOBP_HOMEOSTASIS_OF_NUMBER_OF_CELLS	145	-0.17817466	-0.92192954	0.61538464	0.890293	1.0	1325	tags=19%, list=17%, signal=23%
GOBP_GLYCOLIPID_BIOSYNTHETIC_PROCESS	43	-0.22443396	-0.9216021	0.5882353	0.8900875	1.0	2071	tags=33%, list=26%, signal=44%
GOBP_NEGATIVE_REGULATION_OF_NUCLEAR_DIVISION	36	-0.2354762	-0.9207586	0.5689981	0.89143294	1.0	1905	tags=25%, list=24%, signal=33%
GOBP_POSITIVE_REGULATION_OF_PEPTIDYL_SERINE_PHOSPHORYLATION	58	-0.2066647	-0.9199823	0.6032064	0.892628	1.0	453	tags=14%, list=6%, signal=15%
GOBP_PEPTIDYL_THREONINE_MODIFICATION	85	-0.19379334	-0.91918045	0.6183674	0.89378697	1.0	1326	tags=20%, list=17%, signal=24%
GOBP_REPLICATION_FORK_PROCESSING	21	-0.27228352	-0.9183558	0.5940171	0.895068	1.0	2275	tags=38%, list=29%, signal=53%
GOBP_REGULATION_OF_ALCOHOL_BIOSYNTHETIC_PROCESS	20	-0.27375695	-0.9178497	0.5565032	0.89536387	1.0	625	tags=20%, list=8%, signal=22%
GOBP_POSITIVE_REGULATION_OF_SMALL_MOLECULE_METABOLIC_PROCESS	59	-0.20952104	-0.91729814	0.62450594	0.8958842	1.0	981	tags=19%, list=12%, signal=21%
GOBP_CEREBRAL_CORTEX_CELL_MIGRATION	26	-0.25971258	-0.9172259	0.5465587	0.894906	1.0	2642	tags=54%, list=33%, signal=81%
GOBP_CELLULAR_MONOVALENT_INORGANIC_CATION_HOMEOSTASIS	50	-0.21700521	-0.9170113	0.6	0.8943941	1.0	1741	tags=26%, list=22%, signal=33%
GOBP_REGULATION_OF_PROTEIN_TARGETING	41	-0.22421147	-0.91667426	0.6049896	0.89424586	1.0	1465	tags=27%, list=18%, signal=33%
GOBP_HOMOLOGOUS_RECOMBINATION	28	-0.24889016	-0.9162424	0.5497076	0.89435184	1.0	1905	tags=32%, list=24%, signal=42%
GOBP_RESPONSE_TO_DSRNA	24	-0.2575945	-0.9143944	0.5782881	0.8986043	1.0	1371	tags=25%, list=17%, signal=30%
GOBP_PROTEIN_LIPID_COMPLEX_SUBUNIT_ORGANIZATION	23	-0.26145834	-0.9138104	0.5735931	0.8991111	1.0	1316	tags=30%, list=17%, signal=36%
GOBP_SYNAPTIC_TRANSMISSION_GABAERGIC	21	-0.2686159	-0.9136264	0.56692916	0.89850444	1.0	1243	tags=29%, list=16%, signal=34%
GOBP_POSITIVE_REGULATION_OF_INTRACELLULAR_TRANSPORT	115	-0.1827706	-0.9130421	0.6459627	0.89909744	1.0	2051	tags=32%, list=26%, signal=43%
GOBP_SMOOTH_MUSCLE_CELL_DIFFERENTIATION	35	-0.23453501	-0.91277385	0.59090906	0.89873874	1.0	1772	tags=31%, list=22%, signal=40%
GOBP_POSITIVE_REGULATION_OF_PROTEIN_KINASE_ACTIVITY	210	-0.16619456	-0.9124729	0.6820084	0.8984226	1.0	1083	tags=16%, list=14%, signal=18%
GOBP_B_CELL_ACTIVATION	110	-0.18316622	-0.9109545	0.6475248	0.90163493	1.0	1064	tags=16%, list=13%, signal=19%
GOBP_ACTIVATED_T_CELL_PROLIFERATION	17	-0.28562042	-0.91030496	0.58958334	0.9023434	1.0	1233	tags=29%, list=16%, signal=35%
GOBP_POSITIVE_REGULATION_OF_PROTEIN_LOCALIZATION_TO_CELL_PERIPHERY	45	-0.21763384	-0.9098071	0.60119045	0.90264106	1.0	1596	tags=24%, list=20%, signal=30%
GOBP_FOREBRAIN_GENERATION_OF_NEURONS	25	-0.25387055	-0.9097497	0.612326	0.90166616	1.0	2558	tags=40%, list=32%, signal=59%
GOBP_FILOPODIUM_ASSEMBLY	45	-0.21666047	-0.9097159	0.6500994	0.90061945	1.0	1325	tags=24%, list=17%, signal=29%
GOBP_POSITIVE_REGULATION_OF_BINDING	85	-0.19419377	-0.9095971	0.6458753	0.8998496	1.0	1188	tags=21%, list=15%, signal=25%
GOBP_IRON_ION_HOMEOSTASIS	45	-0.22045654	-0.9088648	0.6012526	0.90079767	1.0	1748	tags=31%, list=22%, signal=40%
GOBP_CELLULAR_IRON_ION_HOMEOSTASIS	33	-0.23669496	-0.9078071	0.6204819	0.90269434	1.0	1702	tags=33%, list=21%, signal=42%
GOBP_RESPONSE_TO_ZINC_ION	19	-0.27130207	-0.90707904	0.5805085	0.90363854	1.0	987	tags=21%, list=12%, signal=24%
GOBP_PROTEIN_TETRAMERIZATION	36	-0.23497498	-0.906836	0.6155378	0.90314764	1.0	1989	tags=33%, list=25%, signal=44%
GOBP_WATER_SOLUBLE_VITAMIN_METABOLIC_PROCESS	32	-0.24236242	-0.9068125	0.6063618	0.9020516	1.0	971	tags=19%, list=12%, signal=21%
GOBP_REGULATION_OF_POLYSACCHARIDE_METABOLIC_PROCESS	20	-0.2710768	-0.905994	0.57114226	0.903201	1.0	1465	tags=20%, list=18%, signal=24%
GOBP_PROTEIN_LOCALIZATION_TO_PLASMA_MEMBRANE	165	-0.17109153	-0.9056315	0.73045266	0.90304565	1.0	874	tags=15%, list=11%, signal=17%
GOBP_STEROL_TRANSPORT	59	-0.20653519	-0.90466684	0.60625	0.9046507	1.0	1372	tags=24%, list=17%, signal=28%
GOBP_REGULATION_OF_MONOOXYGENASE_ACTIVITY	21	-0.26547232	-0.90157354	0.61420345	0.91223556	1.0	326	tags=14%, list=4%, signal=15%
GOBP_SISTER_CHROMATID_SEGREGATION	124	-0.17799532	-0.9014467	0.7004049	0.9114417	1.0	2110	tags=29%, list=27%, signal=39%
GOBP_PROTEIN_LIPID_COMPLEX_ASSEMBLY	15	-0.29171336	-0.90034765	0.5952381	0.91341364	1.0	1641	tags=40%, list=21%, signal=50%
GOBP_MEIOTIC_CHROMOSOME_SEGREGATION	42	-0.22171842	-0.89993626	0.62118125	0.9134679	1.0	868	tags=17%, list=11%, signal=19%
GOBP_TUMOR_NECROSIS_FACTOR_MEDIATED_SIGNALING_PATHWAY	50	-0.21059738	-0.89971644	0.64979756	0.9129377	1.0	1987	tags=28%, list=25%, signal=37%
GOBP_NEURAL_TUBE_DEVELOPMENT	105	-0.18274806	-0.8992329	0.68565816	0.91315156	1.0	1156	tags=19%, list=15%, signal=22%
GOBP_AUTOPHAGOSOME_MATURATION	38	-0.22662953	-0.8979278	0.6347305	0.9155945	1.0	2477	tags=47%, list=31%, signal=69%
GOBP_REGULATION_OF_B_CELL_ACTIVATION	58	-0.20461534	-0.8972575	0.64796907	0.9163584	1.0	1064	tags=19%, list=13%, signal=22%
GOBP_INORGANIC_ANION_TRANSMEMBRANE_TRANSPORT	34	-0.23257719	-0.8972189	0.626327	0.9153169	1.0	1578	tags=29%, list=20%, signal=37%
GOBP_POSITIVE_REGULATION_OF_ALPHA_BETA_T_CELL_DIFFERENTIATION	19	-0.26967365	-0.89720714	0.61723447	0.9142077	1.0	1755	tags=32%, list=22%, signal=40%
GOBP_NEGATIVE_REGULATION_OF_PROTEIN_CONTAINING_COMPLEX_DISASSEMBLY	46	-0.21423157	-0.8957873	0.6619718	0.9169557	1.0	1325	tags=22%, list=17%, signal=26%
GOBP_REGULATION_OF_MEMBRANE_DEPOLARIZATION	24	-0.2540523	-0.8955627	0.6007984	0.91645545	1.0	1179	tags=25%, list=15%, signal=29%
GOBP_REGULATION_OF_CILIUM_ASSEMBLY	63	-0.20085461	-0.8952663	0.6673511	0.9161276	1.0	1667	tags=24%, list=21%, signal=30%
GOBP_RESPONSE_TO_STARVATION	121	-0.17805977	-0.89470196	0.7270789	0.91649747	1.0	1116	tags=17%, list=14%, signal=20%
GOBP_REGULATION_OF_DNA_DEPENDENT_DNA_REPLICATION	34	-0.23131053	-0.89469254	0.61257607	0.9153833	1.0	2284	tags=35%, list=29%, signal=49%
GOBP_CELL_MIGRATION_INVOLVED_IN_SPROUTING_ANGIOGENESIS	28	-0.24284084	-0.8945426	0.64908725	0.91463286	1.0	273	tags=14%, list=3%, signal=15%
GOBP_ER_NUCLEUS_SIGNALING_PATHWAY	29	-0.23791356	-0.89321077	0.6150713	0.9172227	1.0	1991	tags=31%, list=25%, signal=41%
GOBP_NEGATIVE_REGULATION_OF_DEFENSE_RESPONSE_TO_VIRUS	15	-0.2956593	-0.8915351	0.62068963	0.9206784	1.0	845	tags=27%, list=11%, signal=30%
GOBP_NUCLEAR_CHROMOSOME_SEGREGATION	158	-0.1698377	-0.8911521	0.7576375	0.9205141	1.0	2110	tags=28%, list=27%, signal=37%
GOBP_REGULATION_OF_MICROTUBULE_CYTOSKELETON_ORGANIZATION	97	-0.18452431	-0.8908211	0.67820776	0.92025393	1.0	1370	tags=19%, list=17%, signal=22%
GOBP_CELL_CYCLE_DNA_REPLICATION	25	-0.25532863	-0.8897724	0.61618257	0.9219678	1.0	2556	tags=44%, list=32%, signal=65%
GOBP_POSITIVE_REGULATION_OF_PROTEIN_LOCALIZATION	257	-0.1576281	-0.8895774	0.79466116	0.92133427	1.0	2455	tags=35%, list=31%, signal=49%
GOBP_PEROXISOME_ORGANIZATION	24	-0.25017193	-0.8878357	0.6307385	0.92487544	1.0	1424	tags=25%, list=18%, signal=30%
GOBP_NEGATIVE_REGULATION_OF_CYTOSKELETON_ORGANIZATION	86	-0.18523316	-0.8872716	0.69509596	0.92528677	1.0	1326	tags=20%, list=17%, signal=23%
GOBP_REGULATION_OF_LAMELLIPODIUM_ASSEMBLY	24	-0.25185636	-0.8871036	0.637827	0.92460155	1.0	1325	tags=25%, list=17%, signal=30%
GOBP_REGULATION_OF_PROTEIN_DEACETYLATION	35	-0.22536834	-0.88697267	0.64728683	0.92380345	1.0	1417	tags=23%, list=18%, signal=28%
GOBP_CHOLESTEROL_EFFLUX	23	-0.25079435	-0.8868256	0.64285713	0.9230445	1.0	1575	tags=30%, list=20%, signal=38%
GOBP_REGULATION_OF_PRODUCTION_OF_MOLECULAR_MEDIATOR_OF_IMMUNE_RESPONSE	71	-0.19455281	-0.88582134	0.6963563	0.92456424	1.0	931	tags=15%, list=12%, signal=17%
GOBP_BILE_ACID_METABOLIC_PROCESS	25	-0.24494451	-0.8849022	0.6632653	0.9258039	1.0	857	tags=16%, list=11%, signal=18%
GOBP_REGULATION_OF_VACUOLE_ORGANIZATION	32	-0.2337235	-0.8848704	0.67489713	0.9247523	1.0	968	tags=19%, list=12%, signal=21%
GOBP_HAIR_CELL_DIFFERENTIATION	19	-0.26551214	-0.88379824	0.6239496	0.92648286	1.0	2216	tags=37%, list=28%, signal=51%
GOBP_PHOSPHOLIPID_TRANSPORT	45	-0.21380603	-0.8827539	0.673428	0.9280933	1.0	1455	tags=27%, list=18%, signal=32%
GOBP_CHROMOSOME_SEGREGATION	200	-0.16111648	-0.8826791	0.78775513	0.92714506	1.0	2206	tags=29%, list=28%, signal=39%
GOBP_LUNG_EPITHELIUM_DEVELOPMENT	17	-0.28180388	-0.8824304	0.6217822	0.9266536	1.0	1463	tags=35%, list=18%, signal=43%
GOBP_REGULATION_OF_HORMONE_BIOSYNTHETIC_PROCESS	16	-0.28115663	-0.88228613	0.6334012	0.9259177	1.0	438	tags=19%, list=6%, signal=20%
GOBP_LENS_DEVELOPMENT_IN_CAMERA_TYPE_EYE	44	-0.21637115	-0.8821923	0.6492693	0.92504686	1.0	1577	tags=23%, list=20%, signal=28%
GOBP_PROTEIN_N_LINKED_GLYCOSYLATION	38	-0.22243656	-0.8810036	0.65481174	0.92709434	1.0	948	tags=21%, list=12%, signal=24%
GOBP_ORGANELLE_ASSEMBLY	496	-0.14466374	-0.8809658	0.9083503	0.92606765	1.0	1682	tags=21%, list=21%, signal=25%
GOBP_VIRAL_BUDDING	17	-0.27490366	-0.8808297	0.6270492	0.9253312	1.0	2546	tags=53%, list=32%, signal=78%
GOBP_MOLTING_CYCLE	61	-0.19957843	-0.87956285	0.694165	0.9274826	1.0	1719	tags=28%, list=22%, signal=35%
GOBP_EPIDERMAL_CELL_DIFFERENTIATION	78	-0.18939088	-0.8785897	0.7068273	0.9288719	1.0	1282	tags=22%, list=16%, signal=26%
GOBP_CELLULAR_RESPONSE_TO_KETONE	46	-0.20830412	-0.87682575	0.6929638	0.93226665	1.0	2402	tags=37%, list=30%, signal=53%
GOBP_CELLULAR_TRANSITION_METAL_ION_HOMEOSTASIS	54	-0.20423579	-0.8765578	0.7080745	0.9318527	1.0	1709	tags=30%, list=22%, signal=38%
GOBP_REGULATION_OF_MICROTUBULE_POLYMERIZATION_OR_DEPOLYMERIZATION	55	-0.20140149	-0.87625927	0.6989247	0.931462	1.0	1370	tags=20%, list=17%, signal=24%
GOBP_RESPONSE_TO_STEROID_HORMONE	172	-0.16557527	-0.8746157	0.7669492	0.9344933	1.0	782	tags=13%, list=10%, signal=15%
GOBP_REGULATION_OF_RESPONSE_TO_BIOTIC_STIMULUS	138	-0.16751952	-0.87392503	0.76706827	0.93507755	1.0	1155	tags=18%, list=15%, signal=21%
GOBP_RESPONSE_TO_HEAT	54	-0.20275998	-0.87378734	0.693712	0.9343157	1.0	1371	tags=24%, list=17%, signal=29%
GOBP_RUFFLE_ASSEMBLY	29	-0.23632753	-0.8737597	0.6673774	0.9332733	1.0	628	tags=17%, list=8%, signal=19%
GOBP_HISTONE_DEACETYLATION	59	-0.19905722	-0.87309694	0.70281124	0.9337466	1.0	2475	tags=37%, list=31%, signal=54%
GOBP_REGULATION_OF_INNATE_IMMUNE_RESPONSE	90	-0.18379156	-0.8721358	0.7254509	0.9350895	1.0	1155	tags=19%, list=15%, signal=22%
GOBP_ACTIVATION_OF_INNATE_IMMUNE_RESPONSE	26	-0.24597177	-0.8691098	0.6695843	0.9415113	1.0	2073	tags=38%, list=26%, signal=52%
GOBP_MEIOTIC_CELL_CYCLE	123	-0.17322633	-0.8670873	0.7484144	0.9455408	1.0	894	tags=15%, list=11%, signal=16%
GOBP_DNA_GEOMETRIC_CHANGE	51	-0.20063399	-0.86677706	0.70947367	0.94517624	1.0	1692	tags=27%, list=21%, signal=35%
GOBP_MACROMOLECULE_DEACYLATION	79	-0.18420084	-0.86613655	0.7388535	0.9456043	1.0	2178	tags=32%, list=28%, signal=43%
GOBP_REGULATION_OF_OXIDOREDUCTASE_ACTIVITY	39	-0.21123715	-0.86581796	0.694332	0.9453364	1.0	326	tags=10%, list=4%, signal=11%
GOBP_POSITIVE_REGULATION_OF_CELLULAR_RESPONSE_TO_TRANSFORMING_GROWTH_FACTOR_BETA_STIMULUS	19	-0.26262462	-0.86558366	0.6173913	0.94479877	1.0	904	tags=26%, list=11%, signal=30%
GOBP_T_CELL_RECEPTOR_SIGNALING_PATHWAY	61	-0.19535655	-0.86552274	0.7442348	0.94381046	1.0	2128	tags=34%, list=27%, signal=47%
GOBP_MULTICELLULAR_ORGANISM_REPRODUCTION	352	-0.14863864	-0.8644048	0.8857143	0.9453607	1.0	2230	tags=30%, list=28%, signal=40%
GOBP_MITOCHONDRIAL_MEMBRANE_ORGANIZATION	53	-0.20492071	-0.8639836	0.70043105	0.9452591	1.0	2125	tags=34%, list=27%, signal=46%
GOBP_REGULATION_OF_EXTRINSIC_APOPTOTIC_SIGNALING_PATHWAY_VIA_DEATH_DOMAIN_RECEPTORS	26	-0.23791091	-0.86369014	0.6784969	0.9448165	1.0	887	tags=19%, list=11%, signal=22%
GOBP_ORGANELLE_MEMBRANE_FUSION	65	-0.1929697	-0.8635336	0.72727275	0.94405925	1.0	952	tags=17%, list=12%, signal=19%
GOBP_TOXIN_TRANSPORT	25	-0.24242316	-0.8635223	0.6498952	0.94297606	1.0	643	tags=16%, list=8%, signal=17%
GOBP_REGULATION_OF_NUCLEAR_DIVISION	75	-0.18863508	-0.862567	0.7236287	0.9442028	1.0	1784	tags=25%, list=23%, signal=32%
GOBP_ORGANOPHOSPHATE_METABOLIC_PROCESS	472	-0.14403012	-0.8622431	0.9106029	0.9438506	1.0	1545	tags=20%, list=20%, signal=24%
GOBP_POSITIVE_REGULATION_OF_INTERFERON_BETA_PRODUCTION	17	-0.2682315	-0.8617899	0.6367432	0.9437956	1.0	1489	tags=29%, list=19%, signal=36%
GOBP_RESPONSE_TO_TYPE_I_INTERFERON	27	-0.2359124	-0.861484	0.68619245	0.94340146	1.0	1155	tags=26%, list=15%, signal=30%
GOBP_POSITIVE_REGULATION_OF_FILOPODIUM_ASSEMBLY	21	-0.25723177	-0.8604148	0.65050507	0.9448306	1.0	1946	tags=33%, list=25%, signal=44%
GOBP_MICROTUBULE_CYTOSKELETON_ORGANIZATION_INVOLVED_IN_MITOSIS	87	-0.18067086	-0.86025536	0.7463002	0.9441124	1.0	2490	tags=40%, list=31%, signal=58%
GOBP_VACUOLAR_LOCALIZATION	39	-0.21396501	-0.86016357	0.6799163	0.94322425	1.0	1089	tags=21%, list=14%, signal=24%
GOBP_PROTEIN_KINASE_C_ACTIVATING_G_PROTEIN_COUPLED_RECEPTOR_SIGNALING_PATHWAY	15	-0.28398728	-0.8595521	0.62376237	0.94357234	1.0	1968	tags=33%, list=25%, signal=44%
GOBP_REGULATION_OF_FIBROBLAST_MIGRATION	23	-0.24871741	-0.8589161	0.68786126	0.94399446	1.0	1886	tags=30%, list=24%, signal=40%
GOBP_NEGATIVE_REGULATION_OF_MYELOID_CELL_DIFFERENTIATION	41	-0.21312702	-0.85737073	0.7090517	0.9466041	1.0	2213	tags=39%, list=28%, signal=54%
GOBP_NEGATIVE_REGULATION_OF_MRNA_METABOLIC_PROCESS	49	-0.20508498	-0.85677224	0.7128713	0.94694936	1.0	2105	tags=35%, list=27%, signal=47%
GOBP_INTRACELLULAR_STEROL_TRANSPORT	16	-0.2728998	-0.8567298	0.66810346	0.94595444	1.0	5764	tags=100%, list=73%, signal=367%
GOBP_CHROMOSOME_ORGANIZATION_INVOLVED_IN_MEIOTIC_CELL_CYCLE	27	-0.23935726	-0.85564345	0.6891089	0.94730383	1.0	868	tags=19%, list=11%, signal=21%
GOBP_TRANSITION_METAL_ION_HOMEOSTASIS	68	-0.18594417	-0.8556288	0.73175544	0.9462395	1.0	1748	tags=28%, list=22%, signal=36%
GOBP_REGULATION_OF_RHO_PROTEIN_SIGNAL_TRANSDUCTION	47	-0.2061064	-0.8552955	0.72978306	0.94595873	1.0	681	tags=15%, list=9%, signal=16%
GOBP_PROTEIN_DEPHOSPHORYLATION	168	-0.16337825	-0.85524046	0.82765955	0.94497234	1.0	1710	tags=24%, list=22%, signal=30%
GOBP_PROSTATE_GLAND_DEVELOPMENT	29	-0.23455921	-0.85373795	0.67670685	0.9473481	1.0	1670	tags=31%, list=21%, signal=39%
GOBP_REGULATION_OF_MITOTIC_SISTER_CHROMATID_SEGREGATION	30	-0.22731753	-0.85331327	0.70528454	0.94724417	1.0	2400	tags=30%, list=30%, signal=43%
GOBP_GLUCOSE_METABOLIC_PROCESS	101	-0.17481852	-0.8530292	0.790224	0.9467666	1.0	915	tags=15%, list=12%, signal=17%
GOBP_MITOTIC_RECOMBINATION	17	-0.26385275	-0.85238403	678	0.9470953	1.0	1649	tags=24%, list=21%, signal=30%
GOBP_CARBOHYDRATE_CATABOLIC_PROCESS	70	-0.18926175	-0.8521218	0.76180696	0.9466249	1.0	1084	tags=19%, list=14%, signal=21%
GOBP_POSITIVE_REGULATION_OF_PROTEIN_CONTAINING_COMPLEX_ASSEMBLY	102	-0.1749395	-0.8514429	0.77843136	0.9470671	1.0	1400	tags=20%, list=18%, signal=24%
GOBP_VIRAL_RELEASE_FROM_HOST_CELL	16	-0.2688691	-0.85131884	0.6909091	0.94630384	1.0	2358	tags=44%, list=30%, signal=62%
GOBP_PROTEIN_TARGETING	168	-0.16014756	-0.85088533	0.83789474	0.94620913	1.0	1741	tags=23%, list=22%, signal=29%
GOBP_FOREBRAIN_NEURON_DIFFERENTIATION	19	-0.25271347	-0.8508539	0.68342644	0.9451945	1.0	2558	tags=37%, list=32%, signal=54%
GOBP_REGULATION_OF_SMOOTH_MUSCLE_CELL_DIFFERENTIATION	17	-0.26263246	-0.8503185	0.6448203	0.9452982	1.0	1772	tags=35%, list=22%, signal=45%
GOBP_MEIOTIC_CELL_CYCLE_PROCESS	93	-0.17698584	-0.8500874	0.7967146	0.94475895	1.0	868	tags=15%, list=11%, signal=17%
GOBP_POSITIVE_REGULATION_OF_CARTILAGE_DEVELOPMENT	16	-0.27562115	-0.8499831	0.6536965	0.94390726	1.0	404	tags=19%, list=5%, signal=20%
GOBP_PURINE_CONTAINING_COMPOUND_METABOLIC_PROCESS	194	-0.15604042	-0.8499235	0.8391753	0.94295484	1.0	2397	tags=32%, list=30%, signal=45%
GOBP_RESPONSE_TO_STEROL	19	-0.2540282	-0.8482814	0.6771037	0.94554716	1.0	1948	tags=26%, list=25%, signal=35%
GOBP_CEREBELLAR_PURKINJE_CELL_LAYER_DEVELOPMENT	16	-0.26961797	-0.847084	0.6871287	0.94699717	1.0	649	tags=19%, list=8%, signal=20%
GOBP_POSITIVE_REGULATION_OF_ENDOCYTOSIS	45	-0.20376168	-0.846282	0.75	0.9477314	1.0	1012	tags=18%, list=13%, signal=20%
GOBP_ESTABLISHMENT_OF_PROTEIN_LOCALIZATION_TO_VACUOLE	30	-0.22625582	-0.8451059	0.7128713	0.9492245	1.0	1836	tags=27%, list=23%, signal=35%
GOBP_CELLULAR_CARBOHYDRATE_METABOLIC_PROCESS	136	-0.16436559	-0.8439458	0.82563025	0.95067257	1.0	1221	tags=17%, list=15%, signal=20%
GOBP_REGULATION_OF_NOTCH_SIGNALING_PATHWAY	50	-0.19994356	-0.8437505	0.7426778	0.9500162	1.0	1717	tags=26%, list=22%, signal=33%
GOBP_MICROTUBULE_NUCLEATION	26	-0.23499614	-0.8434876	0.7113402	0.94955313	1.0	2680	tags=46%, list=34%, signal=70%
GOBP_B_CELL_ACTIVATION_INVOLVED_IN_IMMUNE_RESPONSE	43	-0.20522428	-0.8429511	0.7223382	0.94956136	1.0	960	tags=16%, list=12%, signal=18%
GOBP_NEGATIVE_REGULATION_OF_CELL_CYCLE_G1_S_PHASE_TRANSITION	41	-0.21041621	-0.8421286	0.69979715	0.9502857	1.0	1386	tags=22%, list=18%, signal=26%
GOBP_REGULATION_OF_DNA_REPLICATION	89	-0.17741996	-0.84202856	0.7829615	0.9494201	1.0	2284	tags=36%, list=29%, signal=50%
GOBP_NEGATIVE_REGULATION_OF_JNK_CASCADE	23	-0.23842789	-0.84100217	0.71398747	0.9505465	1.0	1263	tags=26%, list=16%, signal=31%
GOBP_REGULATION_OF_PHOSPHOLIPID_METABOLIC_PROCESS	17	-0.2608373	-0.8402025	0.6802326	0.95120853	1.0	547	tags=18%, list=7%, signal=19%
GOBP_VASCULOGENESIS	52	-0.19584711	-0.8395239	756	0.9516683	1.0	1530	tags=23%, list=19%, signal=28%
GOBP_NON_MEMBRANE_BOUNDED_ORGANELLE_ASSEMBLY	205	-0.15316154	-0.83938164	0.8617234	0.9508824	1.0	1678	tags=22%, list=21%, signal=27%
GOBP_REGULATION_OF_MICROTUBULE_BASED_PROCESS	142	-0.16257028	-0.8389256	0.86984813	0.95075274	1.0	2490	tags=35%, list=31%, signal=49%
GOBP_EXTRINSIC_APOPTOTIC_SIGNALING_PATHWAY_VIA_DEATH_DOMAIN_RECEPTORS	45	-0.20508619	-0.836063	0.7309237	0.95576906	1.0	1274	tags=20%, list=16%, signal=24%
GOBP_DEPHOSPHORYLATION	247	-0.1492984	-0.8352677	918	0.9563624	1.0	1241	tags=17%, list=16%, signal=20%
GOBP_NEGATIVE_REGULATION_OF_INTRINSIC_APOPTOTIC_SIGNALING_PATHWAY	54	-0.19062684	-0.83498746	0.7796258	0.95584965	1.0	2556	tags=41%, list=32%, signal=60%
GOBP_MAMMARY_GLAND_DEVELOPMENT	73	-0.18152699	-0.8348034	0.77620965	0.9551824	1.0	1569	tags=22%, list=20%, signal=27%
GOBP_POSITIVE_REGULATION_OF_NOTCH_SIGNALING_PATHWAY	26	-0.23211615	-0.8331049	0.7172996	0.9576534	1.0	1717	tags=31%, list=22%, signal=39%
GOBP_POSITIVE_REGULATION_OF_DENDRITE_MORPHOGENESIS	23	-0.24023902	-0.83231	0.70124483	0.95818573	1.0	2316	tags=39%, list=29%, signal=55%
GOBP_RESPONSE_TO_OXYGEN_LEVELS	179	-0.15515782	-0.8320984	0.8845361	0.95754176	1.0	1266	tags=17%, list=16%, signal=20%
GOBP_NEGATIVE_REGULATION_OF_DNA_RECOMBINATION	24	-0.23597628	-0.8312208	0.69433963	0.9582353	1.0	3353	tags=54%, list=42%, signal=94%
GOBP_INOSITOL_PHOSPHATE_MEDIATED_SIGNALING	31	-0.22050442	-0.8310717	0.7297297	0.9574843	1.0	2023	tags=29%, list=26%, signal=39%
GOBP_FIBROBLAST_PROLIFERATION	39	-0.20727447	-0.8279408	0.77634406	0.9627396	1.0	2625	tags=49%, list=33%, signal=73%
GOBP_AXONEME_ASSEMBLY	24	-0.2383737	-0.8269381	0.73345935	0.96365637	1.0	1144	tags=25%, list=14%, signal=29%
GOBP_OOGENESIS	41	-0.2054114	-0.82609284	0.7407407	0.96429104	1.0	1001	tags=17%, list=13%, signal=19%
GOBP_GLUTAMINE_FAMILY_AMINO_ACID_METABOLIC_PROCESS	39	-0.20684391	-0.8253922	0.7563851	0.96464705	1.0	2235	tags=38%, list=28%, signal=53%
GOBP_REGULATION_OF_PROTEIN_SERINE_THREONINE_KINASE_ACTIVITY	198	-0.15203165	-0.8238536	0.9209979	0.9665836	1.0	1289	tags=17%, list=16%, signal=20%
GOBP_NUCLEOBASE_CONTAINING_SMALL_MOLECULE_METABOLIC_PROCESS	264	-0.14637583	-0.82360053	0.9311741	0.96601933	1.0	2506	tags=34%, list=32%, signal=49%
GOBP_POSITIVE_REGULATION_OF_FOCAL_ADHESION_ASSEMBLY	18	-0.2530627	-0.82290614	0.71	0.9662789	1.0	132	tags=11%, list=2%, signal=11%
GOBP_PROTEIN_LOCALIZATION_TO_CELL_PERIPHERY	202	-0.15070452	-0.8226901	0.9208925	0.9656405	1.0	1702	tags=23%, list=21%, signal=28%
GOBP_POST_EMBRYONIC_DEVELOPMENT	50	-0.19099146	-0.8224828	0.8172269	0.9649527	1.0	1641	tags=26%, list=21%, signal=33%
GOBP_HETEROPHILIC_CELL_CELL_ADHESION_VIA_PLASMA_MEMBRANE_CELL_ADHESION_MOLECULES	23	-0.23917557	-0.8224661	0.737475	0.9639334	1.0	383	tags=13%, list=5%, signal=14%
GOBP_MORPHOGENESIS_OF_A_BRANCHING_STRUCTURE	107	-0.1689247	-0.82229495	0.8409586	0.963186	1.0	1035	tags=16%, list=13%, signal=18%
GOBP_NADH_METABOLIC_PROCESS	20	-0.24059023	-0.8214746	0.74686193	0.9636686	1.0	770	tags=15%, list=10%, signal=17%
GOBP_REGULATION_OF_CYTOKINESIS	54	-0.18934304	-0.8212593	0.7726358	0.9630183	1.0	2426	tags=39%, list=31%, signal=56%
GOBP_PURINE_CONTAINING_COMPOUND_BIOSYNTHETIC_PROCESS	90	-0.17321147	-0.8187312	0.80833334	0.96681964	1.0	1721	tags=26%, list=22%, signal=32%
GOBP_INTRINSIC_APOPTOTIC_SIGNALING_PATHWAY_IN_RESPONSE_TO_OXIDATIVE_STRESS	22	-0.23515025	-0.81566006	0.75101215	0.9714507	1.0	2402	tags=41%, list=30%, signal=59%
GOBP_CILIUM_ORGANIZATION	203	-0.14667094	-0.8127782	0.94526315	0.9757913	1.0	1682	tags=21%, list=21%, signal=26%
GOBP_NEGATIVE_REGULATION_OF_TOLL_LIKE_RECEPTOR_SIGNALING_PATHWAY	18	-0.24587345	-0.8122246	0.77911645	0.97575164	1.0	62	tags=11%, list=1%, signal=11%
GOBP_REGULATION_OF_STEROID_BIOSYNTHETIC_PROCESS	32	-0.21870443	-0.8122186	0.75308645	0.97470194	1.0	806	tags=16%, list=10%, signal=17%
GOBP_MONOSACCHARIDE_CATABOLIC_PROCESS	22	-0.23615916	-0.8113516	0.7351779	0.9752608	1.0	1084	tags=18%, list=14%, signal=21%
GOBP_SUPEROXIDE_METABOLIC_PROCESS	24	-0.23241417	-0.81109	0.7424547	0.9746728	1.0	459	tags=13%, list=6%, signal=13%
GOBP_ESTABLISHMENT_OF_PROTEIN_LOCALIZATION_TO_PLASMA_MEMBRANE	35	-0.2078658	-0.8104477	0.8011364	0.9747647	1.0	817	tags=17%, list=10%, signal=19%
GOBP_CENTRAL_NERVOUS_SYSTEM_NEURON_DIFFERENTIATION	82	-0.17263155	-0.8103346	0.82194614	0.9739116	1.0	1891	tags=27%, list=24%, signal=35%
GOBP_SELECTIVE_AUTOPHAGY	54	-0.1877703	-0.80945605	0.8364389	0.97447413	1.0	1596	tags=24%, list=20%, signal=30%
GOBP_PROTEIN_TARGETING_TO_MITOCHONDRION	52	-0.18901418	-0.809312	824	0.97369677	1.0	2189	tags=33%, list=28%, signal=45%
GOBP_NEGATIVE_REGULATION_OF_APOPTOTIC_SIGNALING_PATHWAY	121	-0.15871516	-0.8090252	0.8767677	0.9731799	1.0	1599	tags=21%, list=20%, signal=27%
GOBP_CYTOSOLIC_TRANSPORT	108	-0.16423455	-0.8088726	0.8704454	0.9723961	1.0	1800	tags=25%, list=23%, signal=32%
GOBP_POSITIVE_REGULATION_OF_INTRACELLULAR_PROTEIN_TRANSPORT	89	-0.16689925	-0.8088589	0.86542445	0.9713791	1.0	2051	tags=30%, list=26%, signal=40%
GOBP_POSITIVE_REGULATION_OF_PRODUCTION_OF_MOLECULAR_MEDIATOR_OF_IMMUNE_RESPONSE	50	-0.19022618	-0.80851936	0.8065134	0.97091496	1.0	931	tags=16%, list=12%, signal=18%
GOBP_PROTEIN_INSERTION_INTO_MEMBRANE	22	-0.23218724	-0.8084614	0.74636173	0.9699886	1.0	597	tags=18%, list=8%, signal=20%
GOBP_SMAD_PROTEIN_SIGNAL_TRANSDUCTION	47	-0.19448076	-0.8080706	0.7987421	0.9696622	1.0	2409	tags=40%, list=30%, signal=58%
GOBP_REGULATION_OF_PATTERN_RECOGNITION_RECEPTOR_SIGNALING_PATHWAY	49	-0.19341604	-0.8070048	0.8087912	0.97050756	1.0	845	tags=14%, list=11%, signal=16%
GOBP_POSITIVE_REGULATION_OF_DEPHOSPHORYLATION	34	-0.20804666	-0.80691344	0.7636719	0.9696252	1.0	1142	tags=18%, list=14%, signal=21%
GOBP_FATTY_ACID_BETA_OXIDATION	43	-0.19599684	-0.8060671	0.77935225	0.97014534	1.0	1998	tags=30%, list=25%, signal=40%
GOBP_RESPONSE_TO_X_RAY	19	-0.24657781	-0.8054498	0.7219917	0.9701718	1.0	470	tags=16%, list=6%, signal=17%
GOBP_CELLULAR_AMINO_ACID_METABOLIC_PROCESS	130	-0.15548801	-0.8044952	0.9016736	0.9707929	1.0	2365	tags=28%, list=30%, signal=40%
GOBP_POSITIVE_REGULATION_OF_CELL_SUBSTRATE_JUNCTION_ORGANIZATION	22	-0.23092413	-0.80373913	0.752495	0.97117424	1.0	628	tags=14%, list=8%, signal=15%
GOBP_RESPONSE_TO_INTERLEUKIN_4	15	-0.25754043	-0.80354685	0.7196653	0.9704568	1.0	2094	tags=40%, list=26%, signal=54%
GOBP_MITOCHONDRIAL_TRANSLATION	38	-0.2063865	-0.8026943	0.78527606	0.9708585	1.0	613	tags=16%, list=8%, signal=17%
GOBP_VENTRICULAR_SYSTEM_DEVELOPMENT	22	-0.23251191	-0.802354	0.756705	0.97043216	1.0	1575	tags=32%, list=20%, signal=40%
GOBP_POSITIVE_REGULATION_OF_MULTICELLULAR_ORGANISM_GROWTH	17	-0.2530093	-0.80181706	0.7470817	0.9702875	1.0	987	tags=24%, list=12%, signal=27%
GOBP_REGULATION_OF_LYMPHOCYTE_MEDIATED_IMMUNITY	53	-0.18543248	-0.8017177	0.82834333	0.96942246	1.0	1895	tags=26%, list=24%, signal=34%
GOBP_VITAMIN_METABOLIC_PROCESS	50	-0.18854766	-0.8009471	0.81983805	0.9696981	1.0	1548	tags=22%, list=20%, signal=27%
GOBP_NEGATIVE_REGULATION_OF_CELL_MATRIX_ADHESION	25	-0.22371997	-0.8008465	0.77431905	0.9688381	1.0	585	tags=16%, list=7%, signal=17%
GOBP_INSULIN_RECEPTOR_SIGNALING_PATHWAY	67	-0.17811659	-0.8001122	0.83932346	0.96905416	1.0	2813	tags=46%, list=36%, signal=71%
GOBP_POSITIVE_REGULATION_OF_NEURON_APOPTOTIC_PROCESS	23	-0.22850789	-0.7991859	0.7582645	0.96961147	1.0	2716	tags=52%, list=34%, signal=79%
GOBP_POSITIVE_REGULATION_OF_DNA_BINDING	22	-0.23383218	-0.7990375	0.7642436	0.9688461	1.0	2046	tags=32%, list=26%, signal=43%
GOBP_MICROTUBULE_POLYMERIZATION_OR_DEPOLYMERIZATION	79	-0.17123997	-0.7984762	0.8574338	0.96881557	1.0	1398	tags=20%, list=18%, signal=24%
GOBP_ERYTHROCYTE_HOMEOSTASIS	69	-0.1756789	-0.7982284	0.8538622	0.96824133	1.0	1478	tags=22%, list=19%, signal=26%
GOBP_RUFFLE_ORGANIZATION	33	-0.2052669	-0.79817903	0.7663158	0.9672986	1.0	628	tags=15%, list=8%, signal=16%
GOBP_PRODUCTION_OF_MOLECULAR_MEDIATOR_OF_IMMUNE_RESPONSE	86	-0.16727503	-0.7916814	0.8954918	0.97672665	1.0	931	tags=14%, list=12%, signal=16%
GOBP_PIGMENT_METABOLIC_PROCESS	46	-0.18849176	-0.79078335	0.8218029	0.97715014	1.0	986	tags=17%, list=12%, signal=20%
GOBP_THIOESTER_BIOSYNTHETIC_PROCESS	24	-0.22713459	-0.7900779	0.7842324	0.97724396	1.0	1151	tags=21%, list=15%, signal=24%
GOBP_REGULATION_OF_TRANSCRIPTION_REGULATORY_REGION_DNA_BINDING	26	-0.21697888	-0.7885785	0.78585464	0.9785323	1.0	2046	tags=35%, list=26%, signal=47%
GOBP_SECONDARY_METABOLIC_PROCESS	22	-0.22715229	-0.7884068	0.7692308	0.97776353	1.0	328	tags=14%, list=4%, signal=14%
GOBP_ERYTHROCYTE_DEVELOPMENT	17	-0.24434	-0.78776824	0.7624521	0.97772616	1.0	1325	tags=24%, list=17%, signal=28%
GOBP_NEURAL_RETINA_DEVELOPMENT	32	-0.20456192	-0.78739524	0.8227571	0.97726303	1.0	1870	tags=31%, list=24%, signal=41%
GOBP_EXCRETION	24	-0.23034681	-0.78708005	0.78411406	0.976751	1.0	617	tags=17%, list=8%, signal=18%
GOBP_DNA_DEALKYLATION	16	-0.25197712	-0.78527623	0.76553106	0.9784842	1.0	1931	tags=38%, list=24%, signal=49%
GOBP_POSITIVE_REGULATION_OF_MACROAUTOPHAGY	45	-0.19063783	-0.7823986	0.8702929	0.98184705	1.0	273	tags=9%, list=3%, signal=9%
GOBP_ORGANELLE_FISSION	258	-0.1384566	-0.7822558	0.96	0.9810357	1.0	2436	tags=31%, list=31%, signal=43%
GOBP_MITOCHONDRIAL_OUTER_MEMBRANE_PERMEABILIZATION_INVOLVED_IN_PROGRAMMED_CELL_DEATH	20	-0.23042272	-0.7800635	0.78340083	0.9833319	1.0	2026	tags=35%, list=26%, signal=47%
GOBP_SPLEEN_DEVELOPMENT	19	-0.23869772	-0.7781899	0.7858586	0.98508036	1.0	596	tags=16%, list=8%, signal=17%
GOBP_REGULATION_OF_RESPONSE_TO_ENDOPLASMIC_RETICULUM_STRESS	49	-0.18113732	-0.7768961	0.83789474	0.98599625	1.0	2041	tags=33%, list=26%, signal=44%
GOBP_EMBRYONIC_CAMERA_TYPE_EYE_DEVELOPMENT	21	-0.22586556	-0.77629596	0.7920792	0.985814	1.0	1648	tags=29%, list=21%, signal=36%
GOBP_FATTY_ACID_DERIVATIVE_METABOLIC_PROCESS	32	-0.2057166	-0.7744256	0.82642996	0.98752904	1.0	768	tags=13%, list=10%, signal=14%
GOBP_MITOTIC_NUCLEAR_DIVISION	171	-0.14591955	-0.7728909	0.9541833	0.9886754	1.0	2500	tags=33%, list=32%, signal=47%
GOBP_ORGANIC_ACID_METABOLIC_PROCESS	427	-0.1292504	-0.772736	0.99380165	0.9878625	1.0	1548	tags=18%, list=20%, signal=21%
GOBP_PHOSPHATIDYLINOSITOL_PHOSPHATE_BIOSYNTHETIC_PROCESS	40	-0.19123755	-0.77139115	0.83404255	0.98868775	1.0	497	tags=13%, list=6%, signal=13%
GOBP_REGULATION_OF_RELEASE_OF_CYTOCHROME_C_FROM_MITOCHONDRIA	20	-0.22823526	-0.77064925	0.7874763	0.98875535	1.0	1101	tags=20%, list=14%, signal=23%
GOBP_LIPID_OXIDATION	55	-0.17592056	-0.76915264	0.8747554	0.9898552	1.0	1998	tags=29%, list=25%, signal=39%
GOBP_PIGMENT_BIOSYNTHETIC_PROCESS	37	-0.19440389	-0.768784	0.84156376	0.9893536	1.0	780	tags=16%, list=10%, signal=18%
GOBP_AGING	162	-0.14283782	-0.7669769	0.955414	0.9908109	1.0	2470	tags=33%, list=31%, signal=47%
GOBP_PIGMENTATION	52	-0.18044375	-0.7654355	0.87626773	0.9919501	1.0	2735	tags=42%, list=35%, signal=64%
GOBP_REGULATION_OF_DNA_TEMPLATED_TRANSCRIPTION_IN_RESPONSE_TO_STRESS	31	-0.20316531	-0.76185495	0.8404669	0.9956904	1.0	908	tags=16%, list=11%, signal=18%
GOBP_RESPONSE_TO_PROGESTERONE	20	-0.23330414	-0.76010555	0.80457383	0.9969449	1.0	318	tags=10%, list=4%, signal=10%
GOBP_TETRAPYRROLE_METABOLIC_PROCESS	34	-0.19787431	-0.7597513	0.85046726	0.996395	1.0	986	tags=18%, list=12%, signal=20%
GOBP_ORGANELLE_DISASSEMBLY	72	-0.16540124	-0.75917745	0.9051383	0.9960855	1.0	1915	tags=28%, list=24%, signal=36%
GOBP_NEGATIVE_REGULATION_OF_MICROTUBULE_POLYMERIZATION_OR_DEPOLYMERIZATION	24	-0.21482567	-0.7586859	0.8352713	0.99572086	1.0	1326	tags=25%, list=17%, signal=30%
GOBP_AUTOPHAGOSOME_ORGANIZATION	70	-0.16881195	-0.7579039	0.90140843	0.9956727	1.0	1206	tags=17%, list=15%, signal=20%
GOBP_MEIOTIC_CHROMOSOME_SEPARATION	18	-0.2353814	-0.7573904	0.8044355	0.99528897	1.0	868	tags=17%, list=11%, signal=19%
GOBP_HIPPO_SIGNALING	28	-0.2076134	-0.75664794	0.8299595	0.9951924	1.0	662	tags=14%, list=8%, signal=16%
GOBP_REGULATION_OF_HISTONE_DEACETYLATION	25	-0.21316814	-0.755611	0.8220859	0.9955101	1.0	2402	tags=36%, list=30%, signal=52%
GOBP_PROTEIN_LOCALIZATION_TO_MICROTUBULE_ORGANIZING_CENTER	24	-0.21296899	-0.7551796	0.82474226	0.995077	1.0	1353	tags=21%, list=17%, signal=25%
GOBP_INNER_EAR_RECEPTOR_CELL_DEVELOPMENT	21	-0.22625817	-0.75501084	0.83168316	0.9942954	1.0	1886	tags=33%, list=24%, signal=44%
GOBP_MITOCHONDRIAL_FISSION	24	-0.2141222	-0.75188226	0.85263157	0.9970106	1.0	2436	tags=42%, list=31%, signal=60%
GOBP_HOMOLOGOUS_CHROMOSOME_SEGREGATION	23	-0.21524495	-0.7502875	0.85052633	0.9979461	1.0	860	tags=17%, list=11%, signal=19%
GOBP_MONOCARBOXYLIC_ACID_CATABOLIC_PROCESS	67	-0.16560867	-0.74967724	0.9125	0.99766195	1.0	2014	tags=27%, list=25%, signal=36%
GOBP_MITOCHONDRIAL_OUTER_MEMBRANE_PERMEABILIZATION	15	-0.23813643	-0.74951243	0.83739835	0.99684894	1.0	2026	tags=33%, list=26%, signal=45%
GOBP_BASE_EXCISION_REPAIR	27	-0.2069713	-0.7468459	834	0.9991079	1.0	2876	tags=52%, list=36%, signal=81%
GOBP_SPINAL_CORD_DEVELOPMENT	43	-0.18207824	-0.74680865	0.88185656	0.9981535	1.0	1948	tags=28%, list=25%, signal=37%
GOBP_POSITIVE_REGULATION_OF_REACTIVE_OXYGEN_SPECIES_METABOLIC_PROCESS	25	-0.21115218	-0.7451737	0.85360825	0.99909204	1.0	1064	tags=16%, list=13%, signal=18%
GOBP_POSITIVE_REGULATION_OF_MITOTIC_NUCLEAR_DIVISION	22	-0.21736866	-0.74433607	0.82983196	0.9990574	1.0	1660	tags=32%, list=21%, signal=40%
GOBP_OOCYTE_DIFFERENTIATION	24	-0.20909914	-0.74291664	0.85930735	0.9996945	1.0	1696	tags=25%, list=21%, signal=32%
GOBP_REGULATION_OF_PROTEIN_IMPORT	33	-0.19282305	-0.74248075	0.86293435	0.9991794	1.0	1981	tags=30%, list=25%, signal=40%
GOBP_SULFUR_COMPOUND_METABOLIC_PROCESS	159	-0.14025761	-0.7415524	0.9811321	0.9992915	1.0	1702	tags=20%, list=21%, signal=25%
GOBP_REGULATION_OF_TUMOR_NECROSIS_FACTOR_MEDIATED_SIGNALING_PATHWAY	26	-0.20534028	-0.7398512	0.8614072	1.0	1.0	1987	tags=31%, list=25%, signal=41%
GOBP_ANIMAL_ORGAN_REGENERATION	34	-0.18795362	-0.7396016	0.8557505	0.9994451	1.0	1651	tags=26%, list=21%, signal=33%
GOBP_CELLULAR_AMINO_ACID_BIOSYNTHETIC_PROCESS	33	-0.19206502	-0.73926455	0.8940937	0.99880916	1.0	354	tags=9%, list=4%, signal=9%
GOBP_PALLIUM_DEVELOPMENT	95	-0.15175723	-0.73800486	0.95922744	0.99923515	1.0	2687	tags=39%, list=34%, signal=58%
GOBP_NEGATIVE_REGULATION_OF_REACTIVE_OXYGEN_SPECIES_METABOLIC_PROCESS	21	-0.2185761	-0.7374271	0.8508604	0.99886364	1.0	2262	tags=38%, list=29%, signal=53%
GOBP_BODY_FLUID_SECRETION	40	-0.1837767	-0.7357119	0.9	0.9997227	1.0	2238	tags=33%, list=28%, signal=45%
GOBP_ORGANELLE_FUSION	86	-0.15524013	-0.73535466	0.93963784	0.9991195	1.0	952	tags=15%, list=12%, signal=17%
GOBP_CHLORIDE_TRANSPORT	33	-0.19352506	-0.7306539	0.8926441	1.0	1.0	1578	tags=24%, list=20%, signal=30%
GOBP_ADAPTIVE_THERMOGENESIS	85	-0.15497904	-0.728582	0.9638298	1.0	1.0	1183	tags=18%, list=15%, signal=21%
GOBP_INTRINSIC_APOPTOTIC_SIGNALING_PATHWAY_IN_RESPONSE_TO_DNA_DAMAGE_BY_P53_CLASS_MEDIATOR	26	-0.19878545	-0.7283695	0.8719512	1.0	1.0	1218	tags=23%, list=15%, signal=27%
GOBP_CHLORIDE_TRANSMEMBRANE_TRANSPORT	22	-0.21309632	-0.7283489	0.8397566	1.0	1.0	1578	tags=27%, list=20%, signal=34%
GOBP_MITOTIC_SPINDLE_ASSEMBLY	35	-0.1875621	-0.7272085	0.8800813	1.0	1.0	2400	tags=40%, list=30%, signal=57%
GOBP_STRIATED_MUSCLE_CELL_APOPTOTIC_PROCESS	26	-0.19997098	-0.7262997	0.87393165	1.0	1.0	858	tags=15%, list=11%, signal=17%
GOBP_AUTOPHAGY_OF_MITOCHONDRION	55	-0.16925645	-0.7256299	0.91897655	1.0	1.0	2117	tags=33%, list=27%, signal=44%
GOBP_NEUROTROPHIN_SIGNALING_PATHWAY	26	-0.19806676	-0.7232854	0.8933902	1.0	1.0	2557	tags=38%, list=32%, signal=57%
GOBP_LEUKOCYTE_ADHESION_TO_VASCULAR_ENDOTHELIAL_CELL	18	-0.22020072	-0.72185135	0.8548057	1.0	1.0	601	tags=17%, list=8%, signal=18%
GOBP_NUCLEOSIDE_BISPHOSPHATE_METABOLIC_PROCESS	62	-0.16247484	-0.7208187	0.92164946	1.0	1.0	1721	tags=23%, list=22%, signal=29%
GOBP_ESTABLISHMENT_OF_SPINDLE_ORIENTATION	20	-0.21329111	-0.7200362	0.8410463	1.0	1.0	2274	tags=40%, list=29%, signal=56%
GOBP_PROTEIN_LOCALIZATION_TO_POSTSYNAPSE	24	-0.20372057	-0.719251	0.89352816	1.0	1.0	2560	tags=46%, list=32%, signal=68%
GOBP_PROTEIN_MONOUBIQUITINATION	51	-0.16823763	-0.71911186	0.9383698	1.0	1.0	2843	tags=45%, list=36%, signal=70%
GOBP_INTRACELLULAR_LIPID_TRANSPORT	26	-0.19236353	-0.7187936	0.89171976	1.0	1.0	857	tags=12%, list=11%, signal=13%
GOBP_MICROTUBULE_POLYMERIZATION	54	-0.16957827	-0.71860415	0.91820043	1.0	1.0	2680	tags=35%, list=34%, signal=53%
GOBP_BRANCHING_INVOLVED_IN_BLOOD_VESSEL_MORPHOGENESIS	19	-0.2163521	-0.718124	0.8767677	1.0	1.0	1035	tags=21%, list=13%, signal=24%
GOBP_POSITIVE_REGULATION_OF_RECEPTOR_MEDIATED_ENDOCYTOSIS	23	-0.20858991	-0.7155445	0.88842106	1.0	1.0	1012	tags=17%, list=13%, signal=20%
GOBP_NEGATIVE_REGULATION_OF_STEM_CELL_DIFFERENTIATION	19	-0.21539645	-0.7134645	0.86417323	1.0	1.0	362	tags=11%, list=5%, signal=11%
GOBP_REGULATION_OF_TYPE_I_INTERFERON_MEDIATED_SIGNALING_PATHWAY	18	-0.22085147	-0.7121231	0.84615386	1.0	1.0	1155	tags=22%, list=15%, signal=26%
GOBP_NOTCH_SIGNALING_PATHWAY	101	-0.14478669	-0.7108996	0.97109824	1.0	1.0	1915	tags=24%, list=24%, signal=31%
GOBP_CELL_DIFFERENTIATION_INVOLVED_IN_EMBRYONIC_PLACENTA_DEVELOPMENT	17	-0.21803457	-0.7083605	0.8551859	1.0	1.0	1547	tags=29%, list=20%, signal=36%
GOBP_PROTEIN_HOMOTETRAMERIZATION	23	-0.20487985	-0.70782226	0.89017344	1.0	1.0	1976	tags=30%, list=25%, signal=40%
GOBP_PEROXISOMAL_TRANSPORT	15	-0.23559625	-0.70756483	0.8450704	1.0	1.0	3160	tags=60%, list=40%, signal=100%
GOBP_ELECTRON_TRANSPORT_CHAIN	51	-0.16945378	-0.70721865	0.9334638	1.0	1.0	483	tags=10%, list=6%, signal=10%
GOBP_POSITIVE_REGULATION_OF_EPITHELIAL_CELL_DIFFERENTIATION	28	-0.19248264	-0.7021014	0.9058116	1.0	1.0	1050	tags=18%, list=13%, signal=21%
GOBP_REGULATION_OF_PROTEIN_LOCALIZATION_TO_CELL_PERIPHERY	77	-0.15078036	-0.7017556	0.97077245	1.0	1.0	1596	tags=22%, list=20%, signal=27%
GOBP_THIOESTER_METABOLIC_PROCESS	45	-0.16880342	-0.70123684	0.939759	1.0	1.0	1663	tags=20%, list=21%, signal=25%
GOBP_POSITIVE_REGULATION_OF_CELL_DIVISION	39	-0.17290147	-0.6998762	0.9202454	1.0	1.0	1262	tags=18%, list=16%, signal=21%
GOBP_SECONDARY_PALATE_DEVELOPMENT	21	-0.20597245	-0.699661	0.8988327	1.0	1.0	2217	tags=33%, list=28%, signal=46%
GOBP_POSITIVE_REGULATION_OF_PROTEIN_DEACETYLATION	17	-0.21834505	-0.69928	0.8788501	1.0	1.0	1417	tags=24%, list=18%, signal=29%
GOBP_POSITIVE_REGULATION_OF_STRIATED_MUSCLE_CELL_DIFFERENTIATION	20	-0.20687719	-0.69792134	0.8976378	1.0	1.0	375	tags=10%, list=5%, signal=10%
GOBP_CELLULAR_PIGMENTATION	30	-0.1852359	-0.6965105	0.91257995	1.0	1.0	2735	tags=47%, list=35%, signal=71%
GOBP_NEUROTROPHIN_TRK_RECEPTOR_SIGNALING_PATHWAY	16	-0.21981806	-0.69387835	0.88387096	1.0	1.0	2774	tags=44%, list=35%, signal=67%
GOBP_EXOCRINE_SYSTEM_DEVELOPMENT	26	-0.19101231	-0.69258857	0.91463417	1.0	1.0	1262	tags=19%, list=16%, signal=23%
GOBP_POSITIVE_REGULATION_OF_PHOSPHATASE_ACTIVITY	17	-0.21758269	-0.6919441	0.8923395	1.0	1.0	761	tags=12%, list=10%, signal=13%
GOBP_REGULATION_OF_CALCINEURIN_MEDIATED_SIGNALING	20	-0.20485875	-0.6914	0.9079229	1.0	1.0	788	tags=15%, list=10%, signal=17%
GOBP_ZINC_ION_HOMEOSTASIS	18	-0.21024041	-0.6882922	0.88781434	1.0	1.0	730	tags=17%, list=9%, signal=18%
GOBP_NUCLEOSOME_ASSEMBLY	29	-0.18758912	-0.6880784	0.921325	1.0	1.0	1740	tags=24%, list=22%, signal=31%
GOBP_LIMBIC_SYSTEM_DEVELOPMENT	55	-0.15850884	-0.68706566	0.95670104	1.0	1.0	2000	tags=27%, list=25%, signal=36%
GOBP_LONG_CHAIN_FATTY_ACID_TRANSPORT	28	-0.18976924	-0.68688935	0.90797544	1.0	1.0	734	tags=11%, list=9%, signal=12%
GOBP_NEGATIVE_REGULATION_OF_CYSTEINE_TYPE_ENDOPEPTIDASE_ACTIVITY	40	-0.1695523	-0.6824881	0.9566075	1.0	1.0	453	tags=10%, list=6%, signal=11%
GOBP_VESICLE_FUSION_TO_PLASMA_MEMBRANE	15	-0.21696666	-0.6814099	0.88645416	1.0	1.0	2479	tags=47%, list=31%, signal=68%
GOBP_FATTY_ACID_CATABOLIC_PROCESS	58	-0.15288152	-0.68055636	0.97352344	1.0	1.0	2014	tags=26%, list=25%, signal=34%
GOBP_VIRAL_RNA_GENOME_REPLICATION	19	-0.2041541	-0.6777787	0.9139344	1.0	1.0	1262	tags=21%, list=16%, signal=25%
GOBP_NEGATIVE_REGULATION_OF_NF_KAPPAB_TRANSCRIPTION_FACTOR_ACTIVITY	38	-0.17124209	-0.6776071	0.9580713	1.0	1.0	1255	tags=18%, list=16%, signal=22%
GOBP_NON_MOTILE_CILIUM_ASSEMBLY	34	-0.17587979	-0.6753727	0.93008476	1.0	1.0	2250	tags=35%, list=28%, signal=49%
GOBP_GLANDULAR_EPITHELIAL_CELL_DIFFERENTIATION	23	-0.19328335	-0.6738041	0.9052419	1.0	1.0	2409	tags=35%, list=30%, signal=50%
GOBP_NEGATIVE_REGULATION_OF_PROTEIN_TYROSINE_KINASE_ACTIVITY	19	-0.20462544	-0.6707157	0.90380764	1.0	1.0	2220	tags=37%, list=28%, signal=51%
GOBP_PHENOL_CONTAINING_COMPOUND_METABOLIC_PROCESS	45	-0.16390826	-0.66841817	0.97	1.0	1.0	1748	tags=24%, list=22%, signal=31%
GOBP_REGULATION_OF_OXIDATIVE_STRESS_INDUCED_CELL_DEATH	34	-0.17520499	-0.6666692	0.93791574	1.0	1.0	2402	tags=38%, list=30%, signal=55%
GOBP_REGULATION_OF_MICROTUBULE_DEPOLYMERIZATION	20	-0.19688609	-0.6659513	0.8986083	1.0	1.0	1183	tags=20%, list=15%, signal=23%
GOBP_FOAM_CELL_DIFFERENTIATION	15	-0.21191962	-0.6652143	0.91803277	1.0	1.0	2046	tags=33%, list=26%, signal=45%
GOBP_LYMPH_VESSEL_DEVELOPMENT	18	-0.20289491	-0.6643542	0.92260695	1.0	1.0	1691	tags=28%, list=21%, signal=35%
GOBP_CYTOPLASMIC_TRANSLATION	44	-0.16280799	-0.6627374	0.9478079	1.0	1.0	2974	tags=52%, list=38%, signal=83%
GOBP_REGULATION_OF_REACTIVE_OXYGEN_SPECIES_METABOLIC_PROCESS	59	-0.15069896	-0.6615519	0.97373736	1.0	1.0	2760	tags=37%, list=35%, signal=57%
GOBP_ARP2_3_COMPLEX_MEDIATED_ACTIN_NUCLEATION	16	-0.2140513	-0.6591075	0.9052419	1.0	1.0	1015	tags=19%, list=13%, signal=21%
GOBP_ROOF_OF_MOUTH_DEVELOPMENT	48	-0.1539572	-0.6547776	0.9770833	1.0	1.0	2329	tags=33%, list=29%, signal=47%
GOBP_REGULATION_OF_STEM_CELL_DIFFERENTIATION	43	-0.15804504	-0.65339595	0.9613821	1.0	1.0	749	tags=12%, list=9%, signal=13%
GOBP_REGULATION_OF_STEM_CELL_PROLIFERATION	21	-0.1928556	-0.6521986	0.93203884	1.0	1.0	1301	tags=19%, list=16%, signal=23%
GOBP_ORGANELLE_TRANSPORT_ALONG_MICROTUBULE	61	-0.14792158	-0.65211433	0.9815195	1.0	1.0	841	tags=13%, list=11%, signal=15%
GOBP_REGULATION_OF_MICROTUBULE_POLYMERIZATION	36	-0.16511063	-0.6487849	0.97	1.0	1.0	1370	tags=17%, list=17%, signal=20%
GOBP_GLANDULAR_EPITHELIAL_CELL_DEVELOPMENT	15	-0.2059873	-0.647182	0.92727274	1.0	1.0	2113	tags=33%, list=27%, signal=45%
GOBP_HEMATOPOIETIC_STEM_CELL_PROLIFERATION	15	-0.20873106	-0.6443874	0.9111969	1.0	1.0	1910	tags=33%, list=24%, signal=44%
GOBP_ALPHA_AMINO_ACID_METABOLIC_PROCESS	98	-0.13275747	-0.640952	1.0	1.0	1.0	2279	tags=27%, list=29%, signal=37%
GOBP_CELL_PROLIFERATION_IN_FOREBRAIN	17	-0.20045562	-0.64088404	0.93491125	1.0	1.0	1783	tags=35%, list=23%, signal=45%
GOBP_LATE_ENDOSOME_TO_VACUOLE_TRANSPORT	15	-0.20609067	-0.64028686	0.9263158	1.0	1.0	2399	tags=47%, list=30%, signal=67%
GOBP_MITOTIC_SISTER_CHROMATID_SEGREGATION	108	-0.12967232	-0.6390575	0.99383986	1.0	1.0	2431	tags=31%, list=31%, signal=43%
GOBP_INOSITOL_PHOSPHATE_METABOLIC_PROCESS	26	-0.1792333	-0.6373025	0.9356137	1.0	1.0	1221	tags=19%, list=15%, signal=23%
GOBP_PROTEIN_TARGETING_TO_MEMBRANE	68	-0.14164123	-0.63698906	0.98350513	1.0	1.0	1592	tags=21%, list=20%, signal=26%
GOBP_NEGATIVE_REGULATION_OF_ACTIN_FILAMENT_BUNDLE_ASSEMBLY	19	-0.19305302	-0.6362797	0.94871795	1.0	1.0	461	tags=11%, list=6%, signal=11%
GOBP_NEGATIVE_REGULATION_OF_FATTY_ACID_METABOLIC_PROCESS	15	-0.20249623	-0.63539284	0.9263804	1.0	1.0	209	tags=7%, list=3%, signal=7%
GOBP_NADP_METABOLIC_PROCESS	17	-0.19917521	-0.63436013	0.95066416	1.0	1.0	690	tags=12%, list=9%, signal=13%
GOBP_FOREBRAIN_CELL_MIGRATION	38	-0.16129343	-0.63313395	0.9626556	1.0	1.0	2642	tags=45%, list=33%, signal=67%
GOBP_NEGATIVE_REGULATION_OF_SIGNALING_RECEPTOR_ACTIVITY	17	-0.19768542	-0.6325933	0.9373777	1.0	1.0	2220	tags=35%, list=28%, signal=49%
GOBP_MYELOID_CELL_APOPTOTIC_PROCESS	15	-0.20391354	-0.6320096	0.92607003	1.0	1.0	643	tags=13%, list=8%, signal=14%
GOBP_NUCLEOSIDE_BISPHOSPHATE_BIOSYNTHETIC_PROCESS	34	-0.1641217	-0.6315037	0.96767676	1.0	1.0	1934	tags=26%, list=24%, signal=35%
GOBP_CELLULAR_COMPONENT_MAINTENANCE	35	-0.16203687	-0.6288157	0.9674134	1.0	1.0	2317	tags=34%, list=29%, signal=48%
GOBP_POSITIVE_REGULATION_OF_JUN_KINASE_ACTIVITY	24	-0.1733416	-0.62724394	0.96767676	0.999902	1.0	2118	tags=33%, list=27%, signal=45%
GOBP_PEPTIDYL_TYROSINE_DEPHOSPHORYLATION	60	-0.14401068	-0.6267918	0.99201596	0.9991529	1.0	1707	tags=22%, list=22%, signal=27%
GOBP_NEGATIVE_REGULATION_OF_T_CELL_PROLIFERATION	24	-0.17843278	-0.62471694	0.9429658	0.9990339	1.0	2217	tags=33%, list=28%, signal=46%
GOBP_EPITHELIAL_TUBE_BRANCHING_INVOLVED_IN_LUNG_MORPHOGENESIS	16	-0.19999239	-0.62344575	0.9358717	0.9985955	1.0	2042	tags=31%, list=26%, signal=42%
GOBP_MONOSACCHARIDE_BIOSYNTHETIC_PROCESS	40	-0.15029219	-0.610651	0.980198	1.0	1.0	769	tags=13%, list=10%, signal=14%
GOBP_DENDRITIC_CELL_DIFFERENTIATION	19	-0.18468574	-0.60667074	0.9649485	1.0	1.0	1583	tags=21%, list=20%, signal=26%
GOBP_QUINONE_METABOLIC_PROCESS	17	-0.1909575	-0.60535973	0.95445544	1.0	1.0	3038	tags=47%, list=38%, signal=76%
GOBP_PROSTANOID_METABOLIC_PROCESS	23	-0.17220005	-0.6040966	0.9594883	1.0	1.0	1226	tags=17%, list=15%, signal=21%
GOBP_POSITIVE_REGULATION_OF_MICROTUBULE_POLYMERIZATION_OR_DEPOLYMERIZATION	25	-0.16985533	-0.6036036	0.9621053	1.0	1.0	1370	tags=16%, list=17%, signal=19%
GOBP_POSITIVE_REGULATION_OF_NEURON_DEATH	41	-0.14661543	-0.5900564	0.9980354	1.0	1.0	2716	tags=41%, list=34%, signal=63%
GOBP_APOPTOTIC_PROCESS_INVOLVED_IN_DEVELOPMENT	23	-0.17084903	-0.58458936	0.9755102	1.0	1.0	2942	tags=61%, list=37%, signal=97%
GOBP_POSITIVE_REGULATION_OF_SMOOTH_MUSCLE_CELL_MIGRATION	17	-0.18325198	-0.58314383	0.9574899	1.0	1.0	2983	tags=47%, list=38%, signal=75%
GOBP_REGULATION_OF_T_CELL_APOPTOTIC_PROCESS	15	-0.18602164	-0.5829662	0.9720559	1.0	1.0	622	tags=13%, list=8%, signal=14%
GOBP_ORGANIC_CATION_TRANSPORT	22	-0.16946864	-0.57737696	0.9764454	1.0	1.0	998	tags=18%, list=13%, signal=21%
GOBP_MULTIVESICULAR_BODY_ORGANIZATION	18	-0.17894202	-0.5739696	0.971134	1.0	1.0	2546	tags=44%, list=32%, signal=65%
GOBP_SPHINGOMYELIN_METABOLIC_PROCESS	15	-0.18230262	-0.5687832	0.98178136	1.0	1.0	2758	tags=47%, list=35%, signal=71%
GOBP_ENTEROENDOCRINE_CELL_DIFFERENTIATION	15	-0.1864513	-0.5671372	0.9759519	1.0	1.0	2113	tags=33%, list=27%, signal=45%
GOBP_POSITIVE_REGULATION_OF_MRNA_PROCESSING	16	-0.17885691	-0.5620048	0.9814433	1.0	1.0	1371	tags=19%, list=17%, signal=23%
GOBP_RESPONSE_TO_CHOLESTEROL	15	-0.18379082	-0.55642	0.97280335	1.0	1.0	1948	tags=27%, list=25%, signal=35%
GOBP_NEGATIVE_REGULATION_OF_NOTCH_SIGNALING_PATHWAY	20	-0.16432211	-0.54857916	0.9877551	1.0	1.0	908	tags=15%, list=11%, signal=17%
GOBP_SYNAPTIC_VESICLE_MEMBRANE_ORGANIZATION	18	-0.16998012	-0.54846454	0.9771784	1.0	1.0	2479	tags=44%, list=31%, signal=65%
GOBP_POSITIVE_REGULATION_OF_PROTEIN_IMPORT	23	-0.15872572	-0.5445744	0.9867675	1.0	1.0	1684	tags=22%, list=21%, signal=28%
GOBP_REGULATION_OF_T_CELL_MEDIATED_IMMUNITY	20	-0.16360782	-0.54334575	0.98367345	1.0	1.0	2073	tags=30%, list=26%, signal=41%
GOBP_REGULATION_OF_KERATINOCYTE_PROLIFERATION	20	-0.1613924	-0.538256	0.99607843	0.9999606	1.0	6646	tags=100%, list=84%, signal=620%
GOBP_SCHWANN_CELL_DEVELOPMENT	18	-0.16182972	-0.5286121	0.98653847	1.0	1.0	2513	tags=39%, list=32%, signal=57%
GOBP_POSITIVE_REGULATION_OF_HISTONE_DEACETYLATION	15	-0.17080225	-0.5254778	0.9766454	0.99958175	1.0	1417	tags=20%, list=18%, signal=24%
GOBP_COLUMNAR_CUBOIDAL_EPITHELIAL_CELL_DEVELOPMENT	25	-0.13931856	-0.4996257	0.993988	1.0	1.0	871	tags=12%, list=11%, signal=13%
GOBP_REGULATION_OF_BROWN_FAT_CELL_DIFFERENTIATION	15	-0.16154332	-0.4958663	0.9893617	1.0	1.0	6644	tags=100%, list=84%, signal=620%
GOBP_POSITIVE_REGULATION_OF_TRANSLATIONAL_INITIATION	15	-0.16085939	-0.490708	0.9901768	0.99953073	1.0	3066	tags=47%, list=39%, signal=76%
GOBP_BILE_ACID_BIOSYNTHETIC_PROCESS	20	-0.13848089	-0.46069357	0.998004	0.9998653	1.0	1364	tags=15%, list=17%, signal=18%
GOBP_RIBONUCLEOTIDE_CATABOLIC_PROCESS	24	-0.12657438	-0.45131296	1.0	0.9992325	1.0	5495	tags=92%, list=69%, signal=298%
