# Supplementary material for: A stem cell zoo uncovers intracellular scaling of developmental tempo across mammals
Source: Cell Stem Cell. 2023 Jul 6;30(7):938–949.e7. doi: 10.1016/j.stem.2023.05.014 (PMC10321541; doi:10.1016/j.stem.2023.05.014)
Supplement: Table S5. Genetic construct, related to STAR Methods — Genetic construct originated for this study. [file mmc3.xlsx]

## Sheet: Sheet1
Supplementary table 5	Genetic construct
	Name	Sequence	Comment
Fig. S3E	Ubiquitin(G76V)-Luciferase	ATGCAGATCTTCGTGAAGACCCTGACAGGCAAGACCATCACCCTGGAGGTCGAGCCCAGTGACACCATTGAGAATGTCAAGGCAAAGATCCAGGACAAGGAGGGCATCCCCCCTGACCAGCAGAGGCTGATCTTTGCAGGCAAGCAGCTGGAAGATGGCCGCACCCTGTCAGACTACAACATCCAGAAAGAGTCCACCCTGCACCTGGTCCTTCGCCTGAGAGGTGtCgaattcGAAGATGCCAAAAACATTAAGAAGGGCCCAGCGCCATTCTACCCACTCGAAGACGGGACCGCCGGCGAGCAGCTGCACAAAGCCATGAAGCGCTACGCCCTGGTGCCCGGCACCATCGCCTTTACCGACGCACATATCGAGGTGGACATTACCTACGCCGAGTAC…	The Ubiquitin(G76V)-Luciferase STOP sequence was followed by the human HES7 CDS-UTR to destabilize the mRNA
